# Supplementary material for: Yeast Augmented Network Analysis (YANA): a new systems approach to identify therapeutic targets for human genetic diseases
Source: F1000Res. 2014 Jun 2;3:121. [Version 1] doi: 10.12688/f1000research.4188.1 (PMC4097366; doi:10.12688/f1000research.4188.1)
Supplement: Growth rate data of expression of UBA1 in S. pombe — UBA1 was expressed in S. pombe under inducing (- thiamine) and non-inducing conditions (+ thiamine) in wildtype strains (wtUBA1) and the disease-causing variant wildtype 1617UBA1 (mutUBA1), under the control of a regulatable nmt1 promoter. Growth rate data of expression of UBA1 under inducing (- thiamine) and non-inducing conditions (+ thiamine) in wtUBA1 and mutUBA1 are shown. For each condition there are six replicates. [file f1000research-3-4484-s0000.tgz]

Archive with 1 entries (1 files):
- f808428e-e12f-45bc-b56a-2f455e6ec394_Figure 2 Raw DATA.csv
