# Supplementary material for: Yeast Augmented Network Analysis (YANA): a new systems approach to identify therapeutic targets for human genetic diseases
Source: F1000Res. 2014 Jun 2;3:121. [Version 1] doi: 10.12688/f1000research.4188.1 (PMC4097366; doi:10.12688/f1000research.4188.1)
Supplement: Growth rate data of expression of UBA1 in S. pombe — UBA1 was expressed in S. pombe under inducing (- thiamine) and non-inducing conditions (+ thiamine) in wildtype strains (wtUBA1) and the disease-causing variant wildtype 1617UBA1 (mutUBA1), under the control of a regulatable nmt1 promoter. Growth rate data of expression of UBA1 under inducing (- thiamine) and non-inducing conditions (+ thiamine) in wtUBA1 and mutUBA1 are shown. For each condition there are six replicates. [file f1000research-3-4484-s0000.tgz › f808428e-e12f-45bc-b56a-2f455e6ec394_Figure 2 Raw DATA.csv]

TIME	WT Control +T #1	WT Control +T #2	WT Control +T #3	WT Control +T #4	WT Control +T #5	WT Control +T #6	WT Control -T #1	WT Control -T #2	WT Control -T #3	WT Control -T #4	WT Control -T #5	WT Control -T #6	WT UBA1 +T #1	WT UBA1 +T #2	WT UBA1 +T #3	WT UBA1 +T #4	WT UBA1 +T #5	WT UBA1 +T #6	WT UBA1 -T #1	WT UBA1 -T #2	WT UBA1 -T #3	WT UBA1 -T #4	WT UBA1 -T #5	WT UBA1 -T #6	MUT UBA1 +T #1	MUT UBA1 +T #2	MUT UBA1 +T #3	MUT UBA1 +T #4	MUT UBA1 +T #5	MUT UBA1 +T #6	MUT UBA1 -T #1	MUT UBA1 -T #2	MUT UBA1 -T #3	MUT UBA1 -T #4	MUT UBA1 -T #5	MUT UBA1 -T #6
0	0.030467	0.026567	0.024767	0.019367	0.020567	0.018567	0.027342	0.026242	0.024942	0.022242	0.020042	0.021942	0.024867	0.022867	0.021367	0.019567	0.019967	0.021267	0.023842	0.020742	0.018942	0.019642	0.017042	0.016642	0.024267	0.022367	0.019167	0.021567	0.022067	0.018967	0.024542	0.023542	0.021142	0.021942	0.025242	0.022542
10	0.030328	0.028028	0.023328	0.020028	0.022428	0.018928	0.025083	0.026083	0.023883	0.022683	0.021183	0.021283	0.025228	0.023228	0.020328	0.021428	0.021728	0.023828	0.019983	0.019683	0.018583	0.019783	0.018083	0.018283	0.025028	0.024028	0.022128	0.023128	0.024028	0.022128	0.023383	0.020583	0.020283	0.020483	0.027783	0.022483
20	0.033256	0.028556	0.025056	0.022756	0.024556	0.023356	0.027008	0.027208	0.024108	0.025108	0.022508	0.024708	0.027556	0.024256	0.023456	0.023456	0.026256	0.023856	0.023108	0.019508	0.019008	0.022008	0.019608	0.018808	0.027656	0.025256	0.024456	0.028356	0.028656	0.025356	0.026808	0.023108	0.023308	0.023108	0.026408	0.022408
30	0.035972	0.030772	0.025772	0.023572	0.024872	0.025672	0.030804	0.028004	0.028204	0.026804	0.024904	0.026304	0.026772	0.025972	0.023872	0.024272	0.021972	0.023272	0.020304	0.021204	0.019604	0.021904	0.021604	0.020904	0.027372	0.027272	0.024872	0.030972	0.029572	0.025872	0.030204	0.025104	0.024604	0.023404	0.028404	0.022504
40	0.035972	0.031672	0.026772	0.024272	0.026472	0.024572	0.034454	0.030054	0.029554	0.027354	0.025454	0.028354	0.027772	0.025672	0.025672	0.025272	0.024272	0.024572	0.022254	0.021954	0.018154	0.020654	0.018654	0.020754	0.028372	0.031272	0.025972	0.029072	0.029572	0.026572	0.028954	0.025154	0.024254	0.023054	0.027854	0.024454
50	0.036344	0.034544	0.028844	0.027444	0.028744	0.026644	0.032779	0.032379	0.030779	0.028079	0.028479	0.030179	0.029444	0.031044	0.026444	0.026044	0.024444	0.026244	0.025679	0.020879	0.019879	0.021379	0.022079	0.020679	0.030744	0.031644	0.029544	0.034944	0.030344	0.028844	0.030179	0.027779	0.026679	0.023779	0.028679	0.023179
60	0.040889	0.032989	0.029689	0.025789	0.028589	0.027489	0.036175	0.032975	0.032275	0.031475	0.030975	0.028675	0.033389	0.027289	0.027089	0.025089	0.024089	0.022789	0.023175	0.023675	0.022375	0.022475	0.024075	0.023275	0.033089	0.032989	0.032289	0.035889	0.031889	0.029689	0.030075	0.028075	0.026175	0.028175	0.029075	0.023375
70	0.0385	0.0334	0.0325	0.0287	0.0316	0.0305	0.035567	0.032567	0.035567	0.031767	0.031467	0.028867	0.0309	0.029	0.0269	0.0275	0.0245	0.0262	0.022567	0.022967	0.020567	0.023867	0.021967	0.024867	0.0312	0.033	0.0314	0.0402	0.0336	0.0322	0.029567	0.026967	0.028167	0.030767	0.033667	0.025767
80	0.0411	0.0338	0.0317	0.0312	0.0332	0.0323	0.037704	0.033704	0.034104	0.033004	0.035704	0.031104	0.0318	0.0282	0.0302	0.0286	0.0262	0.0273	0.024504	0.023204	0.026704	0.022904	0.025204	0.023404	0.0331	0.0354	0.0354	0.0384	0.0373	0.0318	0.029304	0.028804	0.029304	0.031804	0.028404	0.032404
90	0.038833	0.036733	0.035733	0.032733	0.036033	0.032433	0.040125	0.035025	0.038325	0.033025	0.033125	0.033625	0.030733	0.032833	0.030733	0.031133	0.029233	0.026833	0.025125	0.025325	0.025625	0.025225	0.022225	0.021025	0.036133	0.036533	0.035533	0.040833	0.039833	0.035033	0.031725	0.030825	0.028625	0.029025	0.030225	0.027225
100	0.042272	0.036572	0.035172	0.029772	0.035572	0.031872	0.03925	0.03695	0.03695	0.03455	0.03435	0.03125	0.032972	0.030672	0.029872	0.028772	0.026872	0.029772	0.02545	0.02335	0.02605	0.02515	0.02435	0.02595	0.037372	0.034372	0.034172	0.039672	0.036772	0.034572	0.03265	0.02995	0.02875	0.02655	0.03475	0.02975
110	0.041989	0.036889	0.035589	0.032589	0.036589	0.031589	0.042925	0.035525	0.037725	0.035425	0.034825	0.034925	0.032489	0.031189	0.028689	0.028789	0.029789	0.029289	0.024525	0.024225	0.023325	0.024725	0.026625	0.022325	0.038189	0.038789	0.037789	0.038089	0.039989	0.036589	0.030925	0.032225	0.030425	0.025725	0.033025	0.029125
120	0.046439	0.038839	0.037039	0.035339	0.036939	0.036839	0.04215	0.03675	0.03545	0.03495	0.03515	0.03685	0.034139	0.032839	0.031039	0.032439	0.026039	0.029839	0.02575	0.02425	0.02585	0.02405	0.02465	0.02545	0.039939	0.037839	0.039539	0.042639	0.041739	0.040039	0.03195	0.02945	0.03275	0.02845	0.03355	0.03005
130	0.046844	0.040444	0.037244	0.035744	0.038344	0.034644	0.046383	0.039983	0.038883	0.037583	0.036883	0.035083	0.036644	0.034944	0.032444	0.031644	0.028444	0.031344	0.027283	0.025183	0.025183	0.024983	0.026483	0.024483	0.045144	0.041144	0.039144	0.042944	0.041844	0.040244	0.034283	0.033383	0.031483	0.027583	0.033683	0.030583
140	0.04675	0.04075	0.04095	0.03625	0.04045	0.03755	0.043183	0.038883	0.038283	0.037783	0.037783	0.037583	0.03635	0.03235	0.03255	0.03435	0.02865	0.03145	0.024583	0.023783	0.022783	0.024983	0.024783	0.025683	0.04235	0.04235	0.03885	0.04505	0.04215	0.04075	0.032983	0.029283	0.036783	0.025583	0.034183	0.031283
150	0.047617	0.042017	0.040217	0.039017	0.040517	0.037517	0.047137	0.040837	0.041337	0.040138	0.039137	0.038637	0.037917	0.036117	0.034617	0.036417	0.033717	0.032017	0.026738	0.025837	0.026138	0.025138	0.026038	0.024338	0.046017	0.044217	0.042817	0.047517	0.044717	0.041617	0.033838	0.031337	0.034037	0.029138	0.034537	0.032337
160	0.044744	0.043744	0.041944	0.041444	0.043544	0.041744	0.043817	0.042317	0.042417	0.041317	0.040117	0.040817	0.034844	0.037344	0.033644	0.037044	0.033744	0.034644	0.024217	0.024717	0.026317	0.026017	0.028017	0.027117	0.043444	0.045944	0.041844	0.047444	0.046644	0.044144	0.034817	0.034317	0.033917	0.028017	0.035917	0.033017
170	0.047611	0.045011	0.043511	0.038811	0.043811	0.040911	0.046471	0.040971	0.042171	0.041671	0.042171	0.040271	0.040211	0.038711	0.036411	0.038511	0.037911	0.037911	0.024871	0.024571	0.027271	0.025271	0.025371	0.027071	0.047511	0.046711	0.044011	0.047111	0.046211	0.045311	0.034171	0.032071	0.033971	0.024671	0.035771	0.034471
180	0.048667	0.048367	0.044367	0.042167	0.045067	0.044367	0.047917	0.044217	0.045217	0.042217	0.043717	0.041617	0.042767	0.038667	0.037767	0.039367	0.041967	0.037267	0.023917	0.024817	0.026917	0.023217	0.026517	0.025917	0.047267	0.046167	0.045167	0.047467	0.047667	0.047767	0.036617	0.034817	0.033917	0.021317	0.037917	0.035317
190	0.048728	0.047728	0.045028	0.043028	0.046728	0.044728	0.053758	0.045358	0.046558	0.044158	0.043658	0.044658	0.056428	0.044828	0.039928	0.039128	0.040828	0.039128	0.026558	0.026058	0.026458	0.026058	0.028858	0.026058	0.047928	0.047628	0.046028	0.048728	0.050528	0.047828	0.036658	0.034158	0.036558	0.023458	0.037958	0.036458
200	0.0512	0.0484	0.0482	0.0465	0.0467	0.0476	0.049996	0.045396	0.046896	0.046496	0.043996	0.044696	0.079	0.0427	0.0417	0.0412	0.0437	0.0395	0.025296	0.025796	0.026196	0.025496	0.026996	0.029196	0.0508	0.0491	0.0473	0.053	0.0507	0.0511	0.037496	0.036196	0.036796	0.022796	0.039496	0.036896
210	0.056367	0.054967	0.051267	0.050067	0.053067	0.050767	0.054313	0.047512	0.051612	0.050612	0.047712	0.047413	0.11197	0.068867	0.063067	0.060067	0.042967	0.042667	0.025413	0.023113	0.025613	0.024813	0.028313	0.029013	0.052067	0.054667	0.052067	0.055867	0.052367	0.058167	0.037812	0.037312	0.036312	0.023813	0.038913	0.038712
220	0.060139	0.056439	0.054639	0.051939	0.055739	0.056639	0.057817	0.053917	0.056617	0.061017	0.055517	0.049317	0.14224	0.11534	0.10044	0.074939	0.047339	0.056339	0.025917	0.025417	0.026417	0.027117	0.028717	0.028217	0.058339	0.056939	0.056939	0.060539	0.057539	0.054339	0.040317	0.038517	0.038017	0.032917	0.041617	0.041317
230	0.064667	0.062967	0.058167	0.056567	0.062667	0.065967	0.064196	0.067096	0.065596	0.071596	0.062896	0.052396	0.17467	0.14197	0.11627	0.090967	0.049367	0.075567	0.027396	0.026396	0.027896	0.025696	0.027896	0.028796	0.060167	0.062567	0.061867	0.063867	0.064467	0.058767	0.042396	0.041796	0.042796	0.035696	0.044796	0.043696
240	0.087311	0.065611	0.061811	0.074911	0.094711	0.10381	0.089708	0.090808	0.10781	0.092708	0.086308	0.067708	0.20551	0.15691	0.14011	0.097511	0.051711	0.091811	0.027308	0.026608	0.027508	0.026608	0.027208	0.027708	0.072211	0.062811	0.070611	0.071111	0.075011	0.059811	0.051308	0.044208	0.041908	0.033408	0.047608	0.047108
250	0.085844	0.067844	0.064144	0.066944	0.084544	0.13514	0.076121	0.083121	0.11162	0.10702	0.072321	0.062621	0.22794	0.18914	0.16864	0.11114	0.10304	0.099344	0.028621	0.025821	0.028721	0.026921	0.028021	0.029521	0.090044	0.068044	0.080144	0.080744	0.070944	0.066244	0.049021	0.045221	0.045621	0.036621	0.047421	0.050121
260	0.076261	0.075461	0.065061	0.067461	0.072361	0.14896	0.069321	0.076721	0.079621	0.11232	0.071921	0.059421	0.25426	0.21196	0.18436	0.12416	0.13226	0.10516	0.028621	0.026821	0.028221	0.025721	0.027221	0.027521	0.097561	0.072261	0.078061	0.085261	0.076161	0.069261	0.047121	0.048721	0.046921	0.038921	0.049421	0.051521
270	0.095422	0.087422	0.068622	0.080722	0.075922	0.17592	0.096275	0.090575	0.12807	0.13237	0.11008	0.073475	0.27152	0.22682	0.21052	0.14432	0.16342	0.12042	0.029475	0.028575	0.028975	0.025675	0.028975	0.029875	0.11472	0.078522	0.099922	0.12462	0.089122	0.070022	0.054875	0.051675	0.051075	0.048175	0.053875	0.056975
280	0.12984	0.082339	0.075239	0.10114	0.11614	0.18324	0.13184	0.12184	0.16754	0.15504	0.12744	0.10084	0.27664	0.23914	0.22844	0.14914	0.15964	0.12614	0.028137	0.029638	0.027537	0.028038	0.028438	0.030938	0.15674	0.12074	0.15194	0.18444	0.12714	0.085139	0.058338	0.058638	0.055137	0.053437	0.060038	0.061938
290	0.16844	0.083844	0.080344	0.12504	0.15934	0.19684	0.15833	0.13853	0.20023	0.16973	0.13193	0.10083	0.31124	0.27364	0.25444	0.16524	0.18994	0.13474	0.027129	0.028029	0.028129	0.024529	0.028329	0.028929	0.18974	0.17384	0.21044	0.23604	0.18054	0.099844	0.063129	0.060029	0.054529	0.051429	0.060329	0.063429
300	0.23431	0.10961	0.13811	0.17481	0.21551	0.22671	0.20865	0.18325	0.22715	0.19435	0.16615	0.12525	0.33371	0.29041	0.27371	0.18361	0.20431	0.14191	0.028346	0.030146	0.029246	0.028346	0.027246	0.030346	0.24051	0.21831	0.26631	0.28321	0.25251	0.13161	0.065446	0.063946	0.063146	0.060046	0.067146	0.067446
310	0.29535	0.21055	0.21735	0.22515	0.27525	0.25795	0.26472	0.23472	0.25882	0.22862	0.18692	0.14922	0.36015	0.31095	0.29635	0.20125	0.22785	0.16185	0.028617	0.029417	0.028217	0.028417	0.028717	0.029317	0.29075	0.27845	0.31245	0.32995	0.30125	0.16155	0.071517	0.071217	0.067817	0.059217	0.068017	0.073117
320	0.35811	0.30181	0.31381	0.27981	0.34971	0.29321	0.32217	0.27697	0.29247	0.26747	0.22637	0.18797	0.39081	0.34411	0.32571	0.21621	0.25361	0.17791	0.031467	0.029867	0.029067	0.027667	0.030167	0.031467	0.33471	0.31951	0.36391	0.38661	0.35261	0.21011	0.076567	0.076767	0.072067	0.061467	0.072867	0.074667
330	0.40648	0.38748	0.38368	0.32178	0.39198	0.31948	0.36542	0.31462	0.33312	0.29932	0.26762	0.21662	0.41188	0.35908	0.35658	0.24148	0.26148	0.19668	0.028821	0.029521	0.029921	0.026821	0.029521	0.034021	0.37118	0.35658	0.39878	0.40888	0.38578	0.24368	0.092221	0.087421	0.083821	0.068021	0.084021	0.11352
340	0.42084	0.43124	0.42954	0.35714	0.43174	0.34084	0.40152	0.34912	0.36282	0.31032	0.29342	0.24462	0.41834	0.37944	0.36444	0.24314	0.26624	0.19044	0.028721	0.029321	0.030421	0.027221	0.030721	0.031321	0.39314	0.36314	0.41074	0.42744	0.40974	0.27164	0.10702	0.10792	0.099221	0.070621	0.095521	0.11502
350	0.44666	0.45626	0.46436	0.38206	0.45466	0.38016	0.4053	0.3679	0.3956	0.3338	0.3257	0.2695	0.43296	0.37736	0.35746	0.25756	0.27736	0.20156	0.030796	0.033396	0.030696	0.027996	0.031196	0.031096	0.42986	0.40146	0.43576	0.45996	0.43896	0.29786	0.1746	0.1697	0.161	0.075096	0.1109	0.1359
360	0.49972	0.51192	0.49012	0.41672	0.49962	0.41822	0.45287	0.41667	0.43187	0.37497	0.35817	0.31177	0.46002	0.41232	0.39552	0.27382	0.29382	0.22342	0.030971	0.029071	0.029971	0.027871	0.030771	0.032471	0.48232	0.44972	0.47402	0.49502	0.48472	0.32762	0.24117	0.22797	0.16847	0.082771	0.096971	0.13187
370	0.52006	0.53336	0.51616	0.45876	0.52406	0.43426	0.4498	0.4249	0.4382	0.3836	0.3808	0.3186	0.45966	0.41546	0.39796	0.29016	0.29906	0.22416	0.031904	0.030104	0.031604	0.027704	0.030204	0.036504	0.52206	0.46446	0.50526	0.52786	0.50946	0.35116	0.3164	0.2756	0.1937	0.080504	0.1534	0.1569
380	0.53618	0.56588	0.54928	0.48188	0.53298	0.46998	0.48197	0.43138	0.46518	0.40397	0.40137	0.34297	0.46108	0.42068	0.39398	0.28788	0.33028	0.24178	0.029075	0.029375	0.029575	0.027975	0.033075	0.032475	0.56588	0.49748	0.54768	0.55868	0.54138	0.38178	0.36857	0.32058	0.24258	0.087175	0.21177	0.21657
390	0.55773	0.59183	0.57493	0.51413	0.56943	0.50433	0.51485	0.46315	0.50345	0.45595	0.43135	0.37315	0.47773	0.43223	0.41233	0.30583	0.34303	0.25323	0.032454	0.030454	0.031054	0.028654	0.031954	0.032054	0.59743	0.54013	0.58713	0.59883	0.59393	0.41633	0.39625	0.35255	0.29935	0.12195	0.26225	0.26415
400	0.56198	0.59288	0.58158	0.51938	0.57588	0.48848	0.53376	0.47716	0.49216	0.45136	0.44486	0.40136	0.45278	0.41088	0.40688	0.30858	0.36078	0.27788	0.031162	0.030562	0.032063	0.028463	0.031962	0.033363	0.62418	0.56768	0.61388	0.60128	0.59908	0.43358	0.44486	0.39816	0.34316	0.18156	0.31296	0.30416
410	0.62006	0.62916	0.64076	0.55366	0.62306	0.53986	0.57721	0.50111	0.54141	0.46891	0.48421	0.44161	0.46656	0.44246	0.44276	0.34096	0.38596	0.30196	0.030508	0.030508	0.030008	0.031108	0.032208	0.033108	0.67336	0.60086	0.65486	0.64086	0.65086	0.48036	0.49011	0.43051	0.37931	0.25271	0.37301	0.33801
420	0.66812	0.66182	0.66602	0.59972	0.64792	0.56932	0.61706	0.53986	0.56996	0.51876	0.53936	0.47566	0.50632	0.48752	0.45592	0.35682	0.42722	0.32562	0.030558	0.031958	0.031058	0.027658	0.032258	0.033258	0.71282	0.66682	0.69892	0.68472	0.67302	0.52872	0.49756	0.47186	0.40466	0.27596	0.39696	0.36696
430	0.66969	0.67749	0.66629	0.58849	0.62959	0.56819	0.61516	0.54186	0.57986	0.50496	0.52666	0.48476	0.48319	0.47029	0.43789	0.34739	0.42649	0.34479	0.033763	0.034463	0.031262	0.029462	0.032962	0.032962	0.73839	0.67259	0.72219	0.69849	0.69589	0.51779	0.51046	0.48626	0.44146	0.32386	0.43236	0.39086
440	0.67168	0.70348	0.68978	0.62058	0.66758	0.59258	0.61661	0.55551	0.58541	0.53051	0.54991	0.50081	0.47548	0.44138	0.43778	0.34638	0.42178	0.34578	0.032412	0.032113	0.031913	0.029112	0.033313	0.036112	0.75568	0.68808	0.73768	0.72908	0.70618	0.53758	0.54121	0.48391	0.45271	0.36441	0.47981	0.42281
450	0.71489	0.74859	0.71239	0.62139	0.67719	0.60169	0.65007	0.59697	0.62897	0.54187	0.55627	0.54917	0.47649	0.45409	0.43909	0.35199	0.43149	0.38449	0.031067	0.034267	0.034567	0.030767	0.031867	0.034767	0.79119	0.73569	0.77979	0.76189	0.74059	0.58319	0.55487	0.49687	0.47537	0.37137	0.49827	0.42957
460	0.75932	0.77352	0.74682	0.67432	0.71112	0.62942	0.71445	0.64185	0.67945	0.60575	0.59385	0.58975	0.48982	0.50352	0.47672	0.39702	0.47572	0.43312	0.032946	0.032546	0.033546	0.030046	0.035446	0.035446	0.82552	0.79242	0.81732	0.79832	0.77752	0.63002	0.59025	0.53865	0.50735	0.44115	0.53025	0.47035
470	0.7739	0.7869	0.7637	0.6824	0.7276	0.6508	0.72042	0.65922	0.69122	0.62723	0.61923	0.58893	0.4882	0.4874	0.4686	0.392	0.4639	0.4205	0.032525	0.032125	0.031925	0.033025	0.035125	0.035325	0.8439	0.7955	0.85	0.8255	0.7882	0.6605	0.61023	0.56973	0.52782	0.43212	0.54953	0.47973
480	0.83216	0.82726	0.79976	0.70906	0.76866	0.68836	0.78763	0.70242	0.72723	0.68673	0.65402	0.63153	0.52676	0.50806	0.50186	0.40476	0.49466	0.45456	0.033625	0.034025	0.033125	0.032525	0.033625	0.036125	0.88086	0.83876	0.88716	0.86996	0.82696	0.71666	0.62082	0.58313	0.55493	0.48213	0.57093	0.52012
490	0.83152	0.85132	0.81122	0.72192	0.80412	0.69892	0.8138	0.7182	0.746	0.6992	0.6852	0.6167	0.55802	0.51542	0.51612	0.41002	0.47922	0.47542	0.031696	0.033996	0.033496	0.031496	0.035096	0.036996	0.90342	0.85852	0.89832	0.89102	0.85792	0.74312	0.6661	0.6059	0.5483	0.4864	0.5754	0.5266
500	0.86471	0.88291	0.84111	0.73601	0.83171	0.71131	0.8304	0.7603	0.776	0.7416	0.7124	0.661	0.54601	0.51771	0.49671	0.41461	0.49011	0.47931	0.034804	0.034904	0.034704	0.030704	0.036704	0.038004	0.92961	0.89911	0.92451	0.92341	0.89401	0.79771	0.6852	0.5841	0.5857	0.509	0.6025	0.5521
510	0.90404	0.91154	0.87254	0.78764	0.85534	0.74894	0.86961	0.80361	0.81241	0.78271	0.74561	0.69131	0.59964	0.57494	0.54744	0.45334	0.54844	0.50534	0.033608	0.037608	0.034208	0.032808	0.036908	0.039508	0.95264	0.92004	0.94714	0.94274	0.92324	0.83444	0.70211	0.62711	0.62541	0.53821	0.62221	0.57271
520	0.92296	0.94716	0.90566	0.81776	0.88726	0.76256	0.88815	0.84255	0.85085	0.81115	0.77295	0.71735	0.59996	0.54966	0.53726	0.43096	0.50426	0.49416	0.034446	0.037146	0.035246	0.034446	0.035546	0.037946	0.98286	0.95966	0.98326	0.97956	0.95006	0.87616	0.71515	0.64595	0.63465	0.55125	0.62695	0.56595
530	0.92019	0.97209	0.93629	0.83779	0.90769	0.80069	0.89494	0.85174	0.86464	0.83434	0.77524	0.73984	0.63489	0.57829	0.52599	0.42539	0.51559	0.49709	0.035442	0.036542	0.035042	0.033042	0.036242	0.038942	1.0031	0.98549	1.006	1.0014	0.96649	0.89479	0.74444	0.68614	0.65834	0.55114	0.63484	0.58954
540	0.96087	0.99797	0.98007	0.87747	0.95067	0.85777	0.93298	0.87808	0.89958	0.87578	0.83298	0.78478	0.67527	0.60957	0.56097	0.45207	0.56267	0.52707	0.034279	0.038979	0.035779	0.033379	0.035879	0.037779	1.0283	1.008	1.0437	1.0308	1.0006	0.92527	0.77428	0.73388	0.70738	0.59548	0.67758	0.63508
550	1.0024	1.0314	1.0131	0.9059	0.9739	0.8803	0.96179	0.92739	0.92929	0.92299	0.86749	0.81999	0.6935	0.617	0.5591	0.4587	0.5673	0.5473	0.035788	0.038387	0.037187	0.034188	0.036187	0.037687	1.0484	1.0395	1.0661	1.0588	1.0233	0.9513	0.78559	0.73169	0.70949	0.63059	0.69529	0.64769
560	1.0276	1.0615	1.045	0.95399	1.0076	0.91549	0.9772	0.9493	0.9468	0.94	0.8979	0.8546	0.72129	0.62539	0.58119	0.47239	0.54499	0.54989	0.037904	0.038204	0.034904	0.034404	0.034804	0.037504	1.0774	1.0644	1.0878	1.0852	1.0531	0.99459	0.8151	0.7553	0.7279	0.6114	0.711	0.6649
570	1.0463	1.092	1.0756	0.98172	1.0385	0.94862	1.0092	0.98533	0.98283	0.96783	0.93403	0.89353	0.74432	0.65522	0.58502	0.49732	0.57832	0.58572	0.036433	0.038833	0.035033	0.034633	0.039033	0.038133	1.0978	1.0886	1.1117	1.109	1.0825	1.0257	0.82713	0.76383	0.74543	0.63683	0.73283	0.68853
580	1.082	1.1202	1.1055	1.0232	1.0771	0.99538	1.0252	1.0075	1.0113	0.99988	0.97118	0.94228	0.76448	0.67058	0.60628	0.51568	0.58748	0.56648	0.035383	0.038283	0.037583	0.035183	0.039483	0.040783	1.1229	1.1149	1.1394	1.135	1.109	1.0602	0.84208	0.77478	0.77538	0.65048	0.75738	0.74058
590	1.1092	1.1492	1.1377	1.074	1.1158	1.0416	1.0527	1.0351	1.0441	1.0317	1.0112	0.97821	0.79222	0.72272	0.64272	0.54202	0.62482	0.59952	0.036708	0.040708	0.038908	0.037508	0.038008	0.040408	1.1438	1.1384	1.166	1.1591	1.1324	1.0812	0.85971	0.82541	0.79991	0.70011	0.76521	0.78141
600	1.1377	1.1781	1.17	1.1071	1.1517	1.0699	1.0745	1.0593	1.0696	1.0604	1.0401	1.0176	0.81683	0.73563	0.62543	0.53583	0.59173	0.58973	0.038396	0.040696	0.041096	0.035296	0.038896	0.042896	1.1675	1.166	1.1898	1.1819	1.1533	1.1131	0.8815	0.8453	0.8261	0.7202	0.8023	0.8139
610	1.1592	1.2003	1.1901	1.1357	1.1802	1.1075	1.0989	1.0832	1.0956	1.0845	1.0619	1.0464	0.85594	0.77034	0.67664	0.60004	0.64844	0.62664	0.038238	0.043737	0.039837	0.034037	0.040337	0.042237	1.186	1.1848	1.2111	1.1948	1.1806	1.1368	0.90834	0.86504	0.84384	0.75824	0.84144	0.84804
620	1.1911	1.2264	1.2182	1.1699	1.2202	1.1427	1.1214	1.1083	1.1228	1.1074	1.0981	1.0786	0.86069	0.78309	0.68549	0.58889	0.64549	0.62089	0.039212	0.043413	0.041713	0.034313	0.041212	0.045113	1.2104	1.213	1.2368	1.2218	1.2032	1.1751	0.92311	0.87131	0.86571	0.78161	0.85431	0.86591
630	1.2144	1.2489	1.2426	1.2036	1.2459	1.1662	1.1361	1.1327	1.1487	1.1391	1.1273	1.1136	0.87273	0.80093	0.70593	0.62803	0.66663	0.65563	0.039962	0.043963	0.041263	0.037863	0.040563	0.042862	1.2309	1.2305	1.2558	1.2392	1.2236	1.1992	0.93286	0.89976	0.87596	0.80806	0.87406	0.88626
640	1.235	1.2712	1.262	1.227	1.2685	1.1931	1.1652	1.1609	1.1758	1.1666	1.1526	1.1433	0.89621	0.83321	0.74021	0.64721	0.68131	0.67361	0.039908	0.046408	0.041108	0.038708	0.041708	0.043608	1.2504	1.2522	1.2755	1.2568	1.2418	1.224	0.96431	0.91661	0.90481	0.83201	0.90041	0.91141
650	1.2606	1.2899	1.2799	1.2531	1.295	1.2219	1.1849	1.1838	1.2006	1.1947	1.1825	1.167	0.91377	0.86937	0.74257	0.68707	0.70357	0.69737	0.044004	0.047204	0.042004	0.036904	0.043904	0.046404	1.268	1.2726	1.2933	1.2751	1.2638	1.2486	0.9812	0.9314	0.9142	0.853	0.9241	0.9404
660	1.277	1.3082	1.2957	1.2668	1.3083	1.2364	1.1996	1.1962	1.2128	1.2086	1.1905	1.1844	0.9222	0.8625	0.737	0.6743	0.6984	0.7094	0.042746	0.052146	0.042846	0.037646	0.044046	0.044646	1.2844	1.2882	1.3094	1.2903	1.2766	1.263	0.99735	0.95235	0.94165	0.88125	0.94815	0.95285
670	1.2946	1.3215	1.3098	1.2894	1.3295	1.2617	1.2207	1.2249	1.2384	1.2337	1.2215	1.2078	0.93969	0.88349	0.76239	0.67719	0.72279	0.72709	0.043437	0.046438	0.041838	0.037338	0.041438	0.045338	1.3025	1.3053	1.3215	1.302	1.2951	1.2794	1.0093	0.96794	0.94874	0.90134	0.96704	0.96864
680	1.3112	1.3361	1.3233	1.3018	1.345	1.2777	1.2407	1.2361	1.2547	1.2486	1.2337	1.2201	0.95764	0.90774	0.78074	0.69334	0.77134	0.76994	0.043658	0.052558	0.044758	0.040158	0.045158	0.043058	1.3162	1.3219	1.3388	1.3157	1.3112	1.2939	1.0388	0.99616	0.97986	0.92326	0.98496	0.98946
690	1.3283	1.3524	1.3377	1.3231	1.3619	1.3036	1.2601	1.2618	1.2766	1.2774	1.2635	1.2515	0.97685	0.93855	0.80805	0.73925	0.79265	0.79295	0.045333	0.047133	0.045733	0.036833	0.043733	0.045733	1.3326	1.3338	1.3522	1.3319	1.3263	1.3148	1.0575	1.0135	1.0046	0.93983	1.0036	1.0154
700	1.3425	1.3675	1.35	1.3376	1.3772	1.3171	1.2716	1.2744	1.29	1.2937	1.2806	1.2669	0.99113	0.95563	0.81473	0.74933	0.82713	0.81263	0.047275	0.049275	0.043675	0.036375	0.046875	0.043975	1.3491	1.3478	1.3667	1.3451	1.3384	1.3308	1.0736	1.0399	1.0267	0.97447	1.0212	1.0338
710	1.3537	1.3748	1.3635	1.3524	1.3902	1.3368	1.2888	1.2966	1.3105	1.3136	1.3034	1.287	1.0069	0.97272	0.83472	0.77652	0.85672	0.85682	0.049971	0.051471	0.041671	0.037371	0.047371	0.046671	1.3637	1.365	1.3804	1.3621	1.3556	1.3471	1.092	1.0439	1.0393	0.99207	1.038	1.0468
720	1.3689	1.3889	1.3715	1.362	1.4025	1.3501	1.3055	1.3093	1.3225	1.3287	1.3166	1.3051	1.0312	0.99773	0.86663	0.81553	0.87303	0.87633	0.0501	0.0577	0.0452	0.0389	0.0486	0.0465	1.3777	1.379	1.394	1.3712	1.3688	1.3641	1.1138	1.0745	1.0636	1.0194	1.0571	1.071
730	1.3767	1.401	1.3829	1.3797	1.4123	1.3656	1.3192	1.3245	1.341	1.3493	1.3337	1.3246	1.0462	1.0131	0.89251	0.83511	0.92311	0.91081	0.0524	0.0508	0.0479	0.0431	0.0443	0.049	1.391	1.3928	1.4068	1.384	1.3823	1.3808	1.124	1.0907	1.0781	1.041	1.0682	1.0849
740	1.3891	1.4096	1.3957	1.3899	1.4232	1.3761	1.3373	1.3423	1.3556	1.3633	1.3512	1.3431	1.0724	1.0408	0.92254	0.87014	0.93884	0.94344	0.066412	0.063513	0.050112	0.052213	0.054813	0.049313	1.4033	1.4087	1.4159	1.3958	1.3943	1.3974	1.1474	1.1182	1.1015	1.069	1.0846	1.1022
750	1.4023	1.4182	1.4029	1.4008	1.4316	1.3853	1.3508	1.3603	1.3703	1.3788	1.3686	1.3574	1.0875	1.0597	0.93497	0.88827	0.97287	0.96087	0.0656	0.0709	0.0494	0.0547	0.0525	0.0491	1.4158	1.4228	1.4294	1.4077	1.407	1.4113	1.1626	1.1364	1.1161	1.0915	1.0999	1.1313
760	1.4153	1.4295	1.4146	1.4123	1.4422	1.3989	1.3633	1.3672	1.3818	1.3921	1.3758	1.3674	1.0996	1.0696	0.95264	0.89674	0.97444	0.97264	0.071763	0.076563	0.053463	0.053163	0.062363	0.051763	1.4279	1.4327	1.4393	1.418	1.4158	1.4235	1.1789	1.1568	1.1322	1.1183	1.1162	1.1488
770	1.4198	1.4373	1.4215	1.4229	1.4501	1.4078	1.3749	1.3827	1.3913	1.4048	1.3897	1.3862	1.1035	1.0847	0.94664	0.89504	0.99334	0.98784	0.070225	0.080925	0.055525	0.052225	0.058325	0.050625	1.4348	1.4424	1.4466	1.4262	1.4258	1.4357	1.1888	1.1671	1.1398	1.1349	1.1276	1.156
780	1.4293	1.4425	1.4288	1.4276	1.458	1.4126	1.3805	1.3913	1.398	1.4118	1.3974	1.3914	1.1168	1.096	0.96938	0.91418	0.99208	1.0039	0.074313	0.085212	0.059513	0.055712	0.053713	0.051513	1.4418	1.4505	1.4504	1.4327	1.4315	1.4408	1.1981	1.1806	1.1502	1.1466	1.1388	1.1697
790	1.4379	1.447	1.4358	1.4345	1.4642	1.4207	1.3949	1.3996	1.4105	1.4254	1.4089	1.4033	1.1308	1.1136	0.99166	0.93266	1.0241	1.0269	0.085442	0.092342	0.066342	0.059542	0.060342	0.055842	1.4483	1.4527	1.4566	1.4349	1.4365	1.4473	1.2135	1.1945	1.1643	1.1591	1.1528	1.1876
800	1.4399	1.4541	1.4419	1.4445	1.4702	1.4283	1.3996	1.4109	1.4167	1.4306	1.4134	1.4119	1.1411	1.1327	1.014	0.96452	1.0375	1.0564	0.095075	0.10098	0.076575	0.062975	0.069375	0.058775	1.4522	1.4607	1.4618	1.4399	1.4388	1.4544	1.2238	1.2053	1.1726	1.1765	1.1634	1.2011
810	1.448	1.4582	1.4492	1.4512	1.4772	1.4343	1.4131	1.4188	1.4285	1.4394	1.4248	1.4216	1.1559	1.1445	1.0339	0.99291	1.0636	1.0765	0.099158	0.10926	0.086258	0.065758	0.075158	0.063558	1.4559	1.4632	1.4644	1.4434	1.4427	1.4596	1.2375	1.217	1.1864	1.1938	1.1759	1.2154
820	1.4518	1.4612	1.4552	1.4575	1.4828	1.4395	1.4172	1.4238	1.4338	1.4455	1.4319	1.4272	1.165	1.1557	1.0385	0.99578	1.0715	1.0865	0.10028	0.11158	0.089783	0.067583	0.078983	0.062183	1.4591	1.4668	1.4703	1.4468	1.4494	1.4628	1.2475	1.2282	1.1942	1.2078	1.1844	1.2235
830	1.4573	1.4639	1.4581	1.4619	1.4872	1.4441	1.4251	1.4326	1.4409	1.4538	1.4394	1.4346	1.1746	1.166	1.0586	1.0133	1.072	1.1019	0.10744	0.12294	0.10274	0.074938	0.090237	0.071038	1.4611	1.4683	1.4718	1.4505	1.4504	1.4689	1.2605	1.2426	1.2056	1.2244	1.1967	1.233
840	1.4589	1.4684	1.4628	1.4666	1.49	1.4457	1.4289	1.4371	1.4453	1.4591	1.4443	1.4355	1.1873	1.1777	1.0753	1.0174	1.0954	1.1143	0.11405	0.13075	0.11495	0.076954	0.093054	0.071354	1.4634	1.4724	1.4756	1.4529	1.454	1.4695	1.2679	1.2511	1.2129	1.2342	1.2074	1.2407
850	1.4639	1.4703	1.4641	1.4676	1.4914	1.4502	1.4392	1.4424	1.451	1.4633	1.4488	1.4423	1.1981	1.1918	1.0929	1.0508	1.1195	1.1349	0.12555	0.13495	0.12565	0.085454	0.10185	0.073254	1.4664	1.4728	1.4767	1.4537	1.4546	1.4706	1.2798	1.2619	1.2216	1.2451	1.2139	1.2533
860	1.4672	1.4764	1.4731	1.4783	1.4993	1.4554	1.4425	1.4467	1.4527	1.4697	1.456	1.4491	1.2121	1.2053	1.1154	1.0808	1.1496	1.1609	0.12464	0.14564	0.12854	0.079342	0.10684	0.076442	1.4681	1.477	1.4794	1.4588	1.4595	1.4783	1.2887	1.277	1.2307	1.2597	1.224	1.2606
870	1.473	1.4782	1.4742	1.4756	1.5	1.4595	1.4507	1.4554	1.463	1.4748	1.4629	1.4534	1.2258	1.2171	1.1345	1.1041	1.1692	1.177	0.1347	0.1507	0.1351	0.091404	0.1158	0.088204	1.4695	1.4803	1.4852	1.4599	1.4656	1.483	1.299	1.2856	1.2413	1.2689	1.232	1.2714
880	1.472	1.483	1.4766	1.4792	1.5026	1.4603	1.4541	1.4599	1.4667	1.4785	1.4681	1.4578	1.2376	1.2267	1.1449	1.1134	1.1819	1.1851	0.15114	0.15094	0.13594	0.096142	0.11674	0.089342	1.4743	1.4903	1.4877	1.4623	1.4677	1.4865	1.3075	1.2942	1.2483	1.2804	1.2382	1.2769
890	1.4754	1.4831	1.4768	1.4839	1.5055	1.4662	1.46	1.463	1.4701	1.4815	1.473	1.4659	1.2494	1.2449	1.1602	1.1377	1.2063	1.2031	0.16529	0.15669	0.14909	0.098092	0.12279	0.097592	1.4781	1.4883	1.49	1.4667	1.4697	1.4884	1.3189	1.3031	1.254	1.2889	1.2424	1.2812
900	1.4782	1.4877	1.4835	1.4861	1.5092	1.4712	1.4631	1.4696	1.4747	1.4878	1.4763	1.4711	1.2621	1.2542	1.1768	1.1584	1.217	1.2223	0.16417	0.16717	0.14568	0.10838	0.12188	0.099175	1.4784	1.4894	1.4922	1.4657	1.4753	1.4924	1.3289	1.3092	1.2605	1.2959	1.2479	1.2896
910	1.4811	1.4893	1.4872	1.4883	1.51	1.4725	1.466	1.471	1.4737	1.4911	1.4816	1.4729	1.2753	1.2595	1.1823	1.1668	1.2304	1.2262	0.17727	0.18307	0.16567	0.11467	0.13537	0.10437	1.4806	1.4925	1.4954	1.47	1.479	1.4936	1.3341	1.3145	1.2664	1.3032	1.2558	1.2945
920	1.4812	1.4919	1.4865	1.4897	1.5138	1.4738	1.4689	1.4756	1.478	1.4954	1.4843	1.4773	1.2861	1.2755	1.1923	1.1834	1.234	1.2392	0.17055	0.17395	0.16255	0.11685	0.14115	0.10415	1.4824	1.4924	1.4977	1.47	1.476	1.4967	1.3417	1.3232	1.2735	1.3156	1.2622	1.3038
930	1.4828	1.4929	1.4886	1.4925	1.5154	1.4753	1.4692	1.4783	1.4821	1.4953	1.488	1.4769	1.2928	1.2815	1.2062	1.1988	1.2509	1.2505	0.1732	0.1778	0.1617	0.1168	0.1537	0.1172	1.4852	1.4946	1.4973	1.4721	1.4778	1.5008	1.3465	1.3268	1.2784	1.3235	1.2683	1.307
940	1.482	1.4934	1.4882	1.493	1.5171	1.4799	1.4718	1.4797	1.4831	1.4979	1.4895	1.4838	1.3021	1.2904	1.2145	1.2063	1.2533	1.2565	0.1798	0.1903	0.1739	0.1252	0.1604	0.115	1.4842	1.4952	1.4991	1.4744	1.4804	1.5002	1.3526	1.3344	1.2794	1.3314	1.2768	1.3148
950	1.4885	1.4956	1.4946	1.4965	1.5205	1.479	1.4765	1.4815	1.4838	1.5024	1.4924	1.4826	1.3115	1.2991	1.2224	1.2132	1.2603	1.2633	0.1971	0.1971	0.1886	0.1337	0.1757	0.1194	1.4868	1.4942	1.5048	1.476	1.4815	1.5021	1.3596	1.344	1.2864	1.3402	1.2844	1.3234
960	1.4884	1.498	1.4914	1.4968	1.5211	1.4836	1.4789	1.486	1.4874	1.505	1.4947	1.4865	1.3206	1.3139	1.2363	1.2275	1.279	1.2786	0.20423	0.21403	0.19513	0.13733	0.18203	0.14053	1.4881	1.4993	1.5057	1.4759	1.4871	1.5028	1.3684	1.3539	1.3001	1.3507	1.2948	1.3358
970	1.4909	1.4998	1.4969	1.5001	1.5206	1.4856	1.48	1.4874	1.4884	1.5044	1.4986	1.4919	1.3308	1.3224	1.2438	1.2385	1.2859	1.2874	0.2161	0.205	0.1995	0.1495	0.1937	0.1453	1.489	1.5039	1.5059	1.4779	1.4876	1.5072	1.3758	1.3632	1.3031	1.3621	1.3056	1.3456
980	1.4903	1.5003	1.4974	1.4999	1.5211	1.4843	1.4787	1.4864	1.491	1.5042	1.4983	1.4895	1.3411	1.3244	1.2542	1.2482	1.2967	1.297	0.2062	0.2162	0.2107	0.1447	0.2059	0.1435	1.4904	1.5024	1.5101	1.4783	1.4907	1.5074	1.3839	1.3729	1.3096	1.3702	1.3178	1.3559
990	1.492	1.5017	1.4966	1.4999	1.5252	1.4877	1.4815	1.4897	1.4913	1.5053	1.4993	1.494	1.346	1.3353	1.2646	1.2643	1.3076	1.3088	0.20941	0.21091	0.21131	0.15001	0.19121	0.15241	1.4923	1.5032	1.5086	1.4782	1.492	1.5114	1.3918	1.3797	1.3176	1.3801	1.3265	1.3657
1000	1.4911	1.5037	1.4993	1.5057	1.5242	1.4922	1.4843	1.4927	1.4933	1.5068	1.5034	1.4952	1.3532	1.3428	1.2752	1.2743	1.311	1.3241	0.23023	0.23183	0.22733	0.16563	0.20973	0.17083	1.4919	1.5044	1.5106	1.4813	1.4946	1.5153	1.3994	1.3861	1.3223	1.3848	1.3369	1.3774
1010	1.4951	1.5092	1.5027	1.5101	1.5306	1.4929	1.4855	1.492	1.493	1.5104	1.5024	1.4952	1.3612	1.353	1.28	1.2823	1.3156	1.3263	0.23146	0.22866	0.22326	0.16106	0.21406	0.16856	1.4956	1.5096	1.5139	1.4833	1.4939	1.5173	1.4077	1.3971	1.3356	1.395	1.3482	1.3863
1020	1.4926	1.5054	1.5037	1.5064	1.5262	1.4921	1.4849	1.4902	1.4901	1.5098	1.5001	1.4937	1.3632	1.3557	1.2889	1.2899	1.3222	1.3325	0.24255	0.24135	0.23755	0.17805	0.22675	0.17055	1.491	1.5068	1.5134	1.4828	1.4963	1.5168	1.4115	1.4017	1.3395	1.3994	1.3568	1.3924
1030	1.4944	1.5079	1.5054	1.5087	1.5268	1.4928	1.4883	1.491	1.4951	1.5098	1.5031	1.4974	1.3724	1.3638	1.2956	1.2975	1.334	1.3402	0.24346	0.24536	0.25166	0.18496	0.23836	0.18346	1.4937	1.5065	1.5113	1.482	1.4932	1.5161	1.4154	1.408	1.3468	1.4054	1.3631	1.4038
1040	1.4932	1.5074	1.5042	1.5115	1.5274	1.5002	1.4884	1.4952	1.497	1.5114	1.5027	1.4995	1.3782	1.3691	1.309	1.3137	1.3423	1.3534	0.24603	0.26553	0.24453	0.19863	0.23863	0.20603	1.4937	1.5065	1.5113	1.485	1.4945	1.5159	1.4226	1.4137	1.3539	1.4129	1.37	1.4087
1050	1.4961	1.5086	1.5058	1.5097	1.5294	1.4955	1.4928	1.4982	1.496	1.5127	1.5055	1.4989	1.3862	1.3758	1.31	1.3156	1.3469	1.3528	0.27685	0.26725	0.27835	0.18915	0.29065	0.20545	1.4947	1.5081	1.5142	1.4829	1.4962	1.5152	1.4315	1.4176	1.3577	1.42	1.3789	1.4147
1060	1.4975	1.5113	1.5053	1.5096	1.5293	1.4949	1.4915	1.4945	1.4988	1.5117	1.5034	1.4958	1.3901	1.3798	1.3194	1.3228	1.3544	1.3607	0.27595	0.26455	0.27165	0.19405	0.27825	0.20275	1.4936	1.5038	1.5137	1.4834	1.4968	1.5125	1.4335	1.421	1.3643	1.4226	1.384	1.4201
1070	1.4953	1.5097	1.5053	1.5106	1.5293	1.4955	1.4898	1.4963	1.4983	1.5099	1.5047	1.4988	1.3927	1.3808	1.324	1.3239	1.3533	1.3655	0.26967	0.26797	0.28297	0.20327	0.30637	0.21747	1.4919	1.5037	1.5159	1.4836	1.4974	1.5118	1.436	1.4253	1.3705	1.425	1.3917	1.4245
1080	1.4986	1.5128	1.5059	1.5123	1.5306	1.4971	1.4942	1.4984	1.4985	1.514	1.5062	1.5001	1.3984	1.3876	1.3331	1.3323	1.3545	1.3742	0.28585	0.27435	0.28605	0.21985	0.30545	0.22335	1.4934	1.5047	1.5152	1.4853	1.4991	1.5156	1.4408	1.4303	1.3738	1.4288	1.3934	1.4295
1090	1.4979	1.5119	1.5062	1.5126	1.5324	1.4984	1.4937	1.4988	1.4987	1.5125	1.507	1.5002	1.4029	1.3897	1.3354	1.3371	1.3662	1.3745	0.31962	0.28082	0.28692	0.21782	0.32343	0.20822	1.4933	1.5067	1.5206	1.4852	1.5015	1.5158	1.4469	1.4346	1.3789	1.4315	1.4008	1.4345
1100	1.4978	1.5119	1.507	1.5135	1.5295	1.5047	1.4911	1.4993	1.4998	1.5126	1.5058	1.5036	1.4045	1.3935	1.3423	1.3422	1.3594	1.385	0.31492	0.30042	0.30502	0.23372	0.33812	0.22632	1.4964	1.5095	1.5204	1.4848	1.503	1.5244	1.4451	1.4328	1.3845	1.4321	1.403	1.438
1110	1.4995	1.513	1.5077	1.5135	1.5331	1.5047	1.4948	1.5048	1.5033	1.516	1.513	1.5095	1.4058	1.3964	1.3464	1.3479	1.3756	1.3863	0.30379	0.30869	0.30339	0.23859	0.35299	0.23359	1.4948	1.5131	1.5204	1.4847	1.506	1.5287	1.4523	1.4365	1.3899	1.4367	1.4073	1.4383
1120	1.5016	1.5195	1.5105	1.5156	1.5361	1.5052	1.4966	1.5028	1.5021	1.5181	1.5138	1.5102	1.4112	1.4032	1.3508	1.3508	1.3812	1.3882	0.32277	0.32298	0.33658	0.25038	0.37607	0.24768	1.4993	1.515	1.5237	1.4884	1.5039	1.5324	1.4546	1.4381	1.3923	1.4393	1.4074	1.4448
1130	1.5021	1.5156	1.5111	1.516	1.5356	1.508	1.4973	1.5049	1.504	1.5197	1.512	1.5072	1.414	1.4013	1.3548	1.3554	1.3871	1.3903	0.33847	0.32617	0.38097	0.24827	0.39907	0.24237	1.4977	1.5144	1.5231	1.4859	1.5038	1.5336	1.4577	1.4396	1.3982	1.4408	1.4141	1.4482
1140	1.4986	1.5155	1.5089	1.5169	1.5356	1.5082	1.4943	1.5043	1.5074	1.5191	1.5185	1.5137	1.4175	1.4045	1.3566	1.3583	1.3873	1.3931	0.34749	0.33979	0.35639	0.25979	0.39889	0.25019	1.4948	1.5135	1.5165	1.4847	1.5041	1.5319	1.4563	1.4381	1.4039	1.4395	1.4124	1.4488
1150	1.502	1.5167	1.5126	1.5156	1.5358	1.5118	1.4967	1.5044	1.5074	1.5208	1.5173	1.5137	1.42	1.4059	1.3587	1.3619	1.3916	1.3958	0.36204	0.35834	0.39254	0.27424	0.43434	0.26744	1.4977	1.515	1.5163	1.484	1.5035	1.5298	1.461	1.4414	1.4043	1.4414	1.4186	1.453
1160	1.4998	1.5149	1.5134	1.5158	1.5368	1.5083	1.4945	1.5032	1.5061	1.523	1.5178	1.5128	1.4196	1.4045	1.3611	1.3641	1.39	1.3961	0.35063	0.35893	0.42013	0.26983	0.38173	0.26523	1.4949	1.5106	1.5154	1.4843	1.5023	1.5279	1.4611	1.4394	1.4094	1.4427	1.4213	1.4512
1170	1.5021	1.5181	1.5139	1.5197	1.5388	1.5061	1.495	1.5029	1.5065	1.5217	1.5144	1.5139	1.4232	1.4106	1.3633	1.3645	1.3929	1.3992	0.3714	0.3652	0.4409	0.2756	0.4303	0.2673	1.4959	1.5129	1.5158	1.4843	1.5027	1.5234	1.4663	1.4456	1.4127	1.444	1.4233	1.4555
1180	1.502	1.515	1.5124	1.5146	1.5362	1.5054	1.4965	1.4994	1.503	1.5195	1.5147	1.5106	1.4246	1.4068	1.3613	1.3648	1.3864	1.3964	0.37842	0.38022	0.46062	0.27882	0.47212	0.27442	1.4926	1.5089	1.5147	1.4843	1.4998	1.5196	1.4656	1.4426	1.4143	1.4411	1.4233	1.4551
1190	1.5011	1.5171	1.5118	1.5167	1.5337	1.5028	1.4965	1.5001	1.5053	1.5182	1.5101	1.5084	1.4266	1.4092	1.366	1.3654	1.3871	1.3977	0.3941	0.3953	0.4501	0.2831	0.4908	0.2936	1.4915	1.5081	1.5157	1.479	1.4981	1.5177	1.4632	1.4434	1.4186	1.4416	1.4258	1.453
1200	1.5008	1.5184	1.5106	1.5181	1.5356	1.5081	1.4971	1.5001	1.5039	1.519	1.5137	1.515	1.4278	1.4106	1.3672	1.3676	1.3961	1.403	0.40048	0.42568	0.46528	0.29378	0.48948	0.31568	1.4929	1.508	1.5159	1.4764	1.5026	1.518	1.4626	1.4421	1.4199	1.4382	1.4275	1.4536
1210	1.5004	1.5159	1.5097	1.5149	1.5343	1.5023	1.4988	1.5029	1.5064	1.5204	1.5127	1.5102	1.4317	1.4115	1.3697	1.3688	1.3978	1.4007	0.40187	0.43307	0.50938	0.32217	0.49867	0.33108	1.493	1.5091	1.5201	1.4759	1.504	1.5166	1.4647	1.4452	1.4228	1.4429	1.428	1.4515
1220	1.5047	1.5188	1.5074	1.5169	1.5359	1.5099	1.5013	1.5028	1.5071	1.5215	1.5138	1.5171	1.4301	1.4146	1.3715	1.3715	1.4029	1.4029	0.44533	0.44863	0.54602	0.35573	0.52682	0.34163	1.4971	1.5115	1.5227	1.476	1.5073	1.5201	1.4674	1.4464	1.4258	1.4422	1.4294	1.4511
1230	1.5044	1.521	1.5139	1.5182	1.537	1.512	1.5038	1.5044	1.5085	1.5251	1.5161	1.5189	1.4324	1.4141	1.3725	1.3756	1.4005	1.4065	0.44362	0.46992	0.56622	0.37572	0.59092	0.36902	1.5001	1.5115	1.5248	1.4768	1.5111	1.5212	1.4652	1.446	1.4276	1.4432	1.4304	1.4523
1240	1.5038	1.52	1.5121	1.5182	1.5385	1.513	1.503	1.5069	1.5103	1.5245	1.5169	1.5195	1.4324	1.4169	1.3726	1.3768	1.4073	1.4066	0.44461	0.49431	0.56341	0.39601	0.55381	0.37481	1.5011	1.5115	1.5228	1.4775	1.51	1.5215	1.4656	1.4467	1.4339	1.4417	1.4302	1.4394
1250	1.506	1.5221	1.515	1.519	1.5409	1.5163	1.5047	1.5066	1.5123	1.5252	1.5204	1.5251	1.434	1.4166	1.3757	1.3803	1.4038	1.4107	0.45441	0.50581	0.57611	0.39431	0.57801	0.40181	1.5028	1.512	1.5233	1.4755	1.5137	1.5243	1.4664	1.4468	1.4348	1.4437	1.4322	1.444
1260	1.5053	1.5223	1.5162	1.5197	1.5401	1.5194	1.5064	1.5093	1.513	1.5254	1.5227	1.527	1.4358	1.4186	1.3789	1.3759	1.4106	1.4134	0.47609	0.51189	0.60839	0.40639	0.64419	0.36089	1.5014	1.5137	1.5233	1.4783	1.5143	1.5272	1.4665	1.4463	1.4367	1.4458	1.4343	1.4446
1270	1.5068	1.521	1.5167	1.5178	1.5385	1.5174	1.5066	1.5124	1.5151	1.5295	1.5272	1.5294	1.4384	1.4211	1.3784	1.3692	1.4103	1.4102	0.4872	0.5319	0.6263	0.3905	0.5758	0.3806	1.5019	1.5153	1.5195	1.4768	1.5132	1.5262	1.4652	1.4472	1.4355	1.4461	1.4311	1.4402
1280	1.5065	1.5221	1.5152	1.519	1.5308	1.517	1.5073	1.5104	1.5149	1.5302	1.5277	1.5321	1.4357	1.4206	1.3794	1.3685	1.4094	1.4131	0.51033	0.54803	0.66283	0.42993	0.65203	0.38823	1.4979	1.5163	1.5222	1.4752	1.5137	1.5281	1.464	1.4502	1.4393	1.4487	1.431	1.4399
1290	1.5076	1.5238	1.5133	1.522	1.5336	1.517	1.5038	1.5117	1.5141	1.5296	1.5269	1.5297	1.4406	1.4216	1.38	1.3633	1.4092	1.4143	0.51587	0.56577	0.65617	0.44667	0.62047	0.38727	1.4985	1.5179	1.5189	1.4761	1.5135	1.5298	1.4631	1.4512	1.4407	1.4511	1.4322	1.4407
1300	1.5099	1.5247	1.5108	1.5235	1.5415	1.5164	1.5057	1.5112	1.5146	1.5308	1.528	1.5289	1.4427	1.4231	1.3828	1.3785	1.4095	1.4175	0.55731	0.58891	0.68981	0.48581	0.64991	0.44591	1.4944	1.5194	1.5196	1.4759	1.5136	1.5314	1.4612	1.4536	1.4418	1.4554	1.4339	1.451
1310	1.5067	1.5205	1.5144	1.5194	1.5398	1.5122	1.5016	1.5078	1.5114	1.5265	1.5228	1.524	1.4393	1.42	1.378	1.3736	1.407	1.4111	0.54294	0.56544	0.70004	0.46054	0.65074	0.39484	1.4904	1.5178	1.5174	1.4692	1.5069	1.531	1.4603	1.45	1.4424	1.4515	1.4366	1.4441
1320	1.5069	1.5216	1.5165	1.5221	1.5403	1.5121	1.5009	1.5076	1.5102	1.5254	1.5204	1.5249	1.442	1.4203	1.3816	1.376	1.403	1.4122	0.57317	0.62167	0.74457	0.52757	0.66907	0.47207	1.492	1.5204	1.5178	1.4712	1.5083	1.5353	1.458	1.4536	1.4417	1.4533	1.4237	1.4407
1330	1.5071	1.5213	1.5134	1.5173	1.5369	1.5131	1.5004	1.5059	1.5109	1.525	1.5169	1.5214	1.4437	1.4223	1.3798	1.373	1.4044	1.4127	0.57116	0.64496	0.76146	0.54566	0.67016	0.42116	1.4903	1.5188	1.5155	1.4682	1.5064	1.5335	1.4563	1.4547	1.4418	1.452	1.42	1.4382
1340	1.5091	1.522	1.5166	1.5167	1.5371	1.5095	1.5013	1.5041	1.5103	1.5241	1.5181	1.5213	1.4439	1.424	1.3824	1.3764	1.4118	1.4141	0.60497	0.64477	0.76067	0.58957	0.73257	0.45237	1.4942	1.5194	1.5172	1.4676	1.509	1.5327	1.4595	1.4557	1.4453	1.4558	1.4177	1.4309
1350	1.5073	1.5232	1.5143	1.5153	1.5397	1.5134	1.5037	1.5071	1.5112	1.5264	1.5184	1.5232	1.4437	1.4248	1.382	1.3789	1.409	1.4161	0.61517	0.63447	0.75277	0.59347	0.67187	0.45597	1.4957	1.5188	1.5171	1.4658	1.509	1.5352	1.4589	1.4559	1.4431	1.4553	1.4232	1.4323
1360	1.509	1.5235	1.5142	1.5204	1.5403	1.5148	1.5054	1.5072	1.5105	1.5239	1.518	1.5242	1.4451	1.4268	1.3808	1.3813	1.4131	1.414	0.65211	0.68661	0.82061	0.66331	0.76191	0.49521	1.5001	1.5219	1.5147	1.4684	1.5126	1.5385	1.4538	1.4568	1.4435	1.4515	1.4232	1.4302
1370	1.5063	1.5217	1.5137	1.518	1.5385	1.5155	1.5047	1.5073	1.5145	1.5236	1.5173	1.5205	1.4468	1.4287	1.3825	1.3764	1.409	1.4156	0.66356	0.68586	0.83306	0.68696	0.75056	0.47746	1.4986	1.519	1.5155	1.4622	1.5105	1.5356	1.4579	1.4539	1.4424	1.4428	1.4248	1.4297
1380	1.51	1.5262	1.5139	1.5243	1.5409	1.5148	1.5108	1.5103	1.5124	1.5248	1.5191	1.522	1.4486	1.4293	1.3845	1.3788	1.4067	1.4067	0.68933	0.69063	0.85463	0.69383	0.74933	0.45793	1.5029	1.5212	1.5172	1.4676	1.5127	1.5355	1.4548	1.4547	1.4449	1.44	1.4173	1.4259
1390	1.5085	1.5242	1.5166	1.5214	1.5368	1.5176	1.5118	1.5108	1.5162	1.5248	1.5222	1.5274	1.4494	1.4278	1.3857	1.3865	1.4101	1.4174	0.71065	0.72625	0.85575	0.67675	0.80015	0.49305	1.5003	1.5204	1.5184	1.4644	1.517	1.5351	1.4433	1.4538	1.4443	1.448	1.4254	1.4281
1400	1.5126	1.5273	1.5206	1.5212	1.5305	1.5195	1.5122	1.5146	1.5168	1.5269	1.5221	1.5257	1.4533	1.4327	1.3881	1.3857	1.4151	1.4221	0.72489	0.76309	0.88009	0.68089	0.80539	0.50919	1.5033	1.5197	1.5186	1.4645	1.514	1.5377	1.4421	1.4536	1.4427	1.4464	1.4184	1.4334
1410	1.5107	1.5251	1.5201	1.5201	1.5296	1.5168	1.5107	1.5132	1.5165	1.528	1.5229	1.5273	1.4526	1.4313	1.3899	1.3854	1.413	1.4208	0.7341	0.8072	0.9213	0.6688	0.8259	0.4879	1.5	1.519	1.5173	1.4638	1.5132	1.536	1.4447	1.453	1.4428	1.4491	1.4232	1.4348
1420	1.5108	1.5262	1.5139	1.5212	1.5289	1.5213	1.5123	1.5148	1.5167	1.527	1.5226	1.5313	1.4533	1.4318	1.3878	1.3898	1.4152	1.4185	0.7571	0.8324	0.9525	0.6764	0.8337	0.5094	1.5016	1.522	1.517	1.4629	1.5161	1.5378	1.4391	1.4556	1.4422	1.4378	1.4168	1.4282
1430	1.5102	1.5243	1.5102	1.5236	1.5296	1.5196	1.5108	1.5156	1.5199	1.5292	1.5255	1.5304	1.4539	1.4315	1.3911	1.3936	1.4167	1.422	0.77722	0.85272	0.96242	0.70572	0.86002	0.52642	1.4996	1.5194	1.5172	1.462	1.5166	1.5369	1.4512	1.4518	1.4384	1.4401	1.4228	1.428
1440	1.5105	1.5244	1.5177	1.5218	1.5376	1.5139	1.5079	1.5134	1.5182	1.5277	1.5233	1.5275	1.4544	1.4321	1.391	1.3942	1.4125	1.4217	0.77719	0.84139	0.96429	0.72329	0.81699	0.51959	1.4952	1.5195	1.5196	1.4585	1.5139	1.5362	1.459	1.4509	1.4381	1.4383	1.4295	1.4291
1450	1.5115	1.5265	1.5185	1.5194	1.5402	1.5132	1.5109	1.5147	1.5172	1.5279	1.5223	1.5294	1.4564	1.4336	1.3924	1.3955	1.4129	1.4239	0.78831	0.84081	0.96761	0.74131	0.87121	0.51841	1.4954	1.5179	1.518	1.4568	1.5138	1.5363	1.4632	1.4521	1.4386	1.4374	1.427	1.4253
1460	1.5096	1.5235	1.5159	1.5237	1.5375	1.5173	1.5083	1.5133	1.5162	1.528	1.5251	1.5309	1.4555	1.433	1.3913	1.3886	1.418	1.4245	0.82622	0.84933	1.0023	0.80922	0.85183	0.54253	1.4941	1.5162	1.5164	1.4606	1.5146	1.5384	1.4577	1.4526	1.4365	1.435	1.4248	1.4174
1470	1.511	1.5255	1.5202	1.5231	1.5377	1.5179	1.5071	1.5112	1.5188	1.5294	1.5231	1.5314	1.458	1.4339	1.3935	1.3885	1.4155	1.4259	0.84151	0.88041	1.0244	0.84291	0.90581	0.57071	1.4928	1.5206	1.5171	1.4601	1.5155	1.5367	1.4637	1.4513	1.4374	1.4396	1.4265	1.4203
1480	1.5113	1.5265	1.5188	1.5204	1.5386	1.5191	1.508	1.5128	1.5172	1.5272	1.5225	1.5338	1.4578	1.4346	1.396	1.3861	1.4163	1.4283	0.87573	0.88213	1.0438	0.85263	0.90433	0.56493	1.4948	1.5172	1.516	1.4596	1.5163	1.5375	1.4623	1.4504	1.4352	1.4349	1.4244	1.4235
1490	1.5095	1.5264	1.5202	1.5215	1.5337	1.5166	1.507	1.5117	1.5146	1.5286	1.5228	1.5329	1.4578	1.4348	1.3937	1.383	1.4205	1.4283	0.89796	0.91006	1.0546	0.87436	0.93606	0.54766	1.4943	1.5165	1.5171	1.4584	1.5163	1.535	1.4613	1.4449	1.4321	1.4278	1.4245	1.4244
1500	1.5124	1.5267	1.5173	1.5222	1.5335	1.5155	1.5086	1.515	1.5187	1.5324	1.5244	1.5333	1.4616	1.4359	1.3969	1.3866	1.4198	1.4296	0.92322	0.92012	1.0736	0.88643	0.95403	0.55773	1.4931	1.5189	1.5156	1.4585	1.515	1.5376	1.4664	1.4429	1.4346	1.4313	1.4241	1.4286
1510	1.5138	1.5303	1.5165	1.5193	1.5366	1.5166	1.5093	1.515	1.5193	1.5337	1.5282	1.5369	1.4508	1.4376	1.398	1.3883	1.4214	1.4314	0.95637	0.95027	1.0844	0.92617	1.0053	0.62907	1.4953	1.5177	1.5177	1.4615	1.519	1.5399	1.4681	1.4461	1.4359	1.4256	1.4192	1.4304
1520	1.514	1.5284	1.5253	1.5233	1.5434	1.5215	1.5096	1.5158	1.52	1.5338	1.5303	1.5371	1.4621	1.4365	1.3998	1.3923	1.4201	1.4324	0.96887	0.98087	1.0983	0.93387	1.0045	0.64637	1.4953	1.5216	1.5197	1.459	1.5217	1.539	1.4682	1.4432	1.4338	1.4365	1.4264	1.4304
1530	1.5111	1.5261	1.5219	1.5209	1.5389	1.5218	1.5105	1.5173	1.5213	1.5328	1.5298	1.5357	1.4574	1.4396	1.3967	1.3903	1.4207	1.4345	0.99437	0.99097	1.1154	0.97097	1.0358	0.66347	1.4979	1.5199	1.5194	1.462	1.5185	1.5425	1.4663	1.4449	1.4333	1.4299	1.4204	1.4262
1540	1.514	1.5274	1.5261	1.5189	1.5381	1.5188	1.5111	1.5184	1.5214	1.5344	1.5322	1.5371	1.4633	1.4413	1.3985	1.3878	1.4191	1.4347	0.99231	1.0183	1.1209	0.98641	1.0512	0.66381	1.4983	1.5199	1.5205	1.463	1.5203	1.5413	1.4705	1.4469	1.4337	1.4194	1.4168	1.4278
1550	1.513	1.5285	1.5203	1.526	1.5361	1.5146	1.5119	1.5174	1.5215	1.536	1.5292	1.5354	1.4648	1.4412	1.4019	1.3922	1.4211	1.4336	1.0014	1.0192	1.1195	0.98742	1.0439	0.66452	1.4992	1.5208	1.5217	1.4618	1.5182	1.5389	1.4727	1.446	1.4297	1.4261	1.4253	1.4291
1560	1.5146	1.5281	1.5168	1.527	1.5377	1.5143	1.5095	1.5132	1.5188	1.5345	1.5296	1.5328	1.461	1.4379	1.3977	1.3854	1.4198	1.4312	1.0135	1.0311	1.1299	1.0055	1.0687	0.68417	1.4977	1.5232	1.5191	1.4595	1.5176	1.5388	1.4627	1.4483	1.4292	1.4321	1.4297	1.4304
1570	1.5098	1.5245	1.5055	1.52	1.5405	1.5068	1.5055	1.5091	1.5139	1.5251	1.5257	1.5314	1.4588	1.4359	1.3895	1.3841	1.4103	1.4245	1.012	1.0321	1.1249	0.99977	1.0717	0.66917	1.4927	1.5189	1.5185	1.4521	1.513	1.537	1.461	1.4468	1.4231	1.423	1.4221	1.4228
1580	1.515	1.5246	1.5145	1.5216	1.5434	1.5086	1.5072	1.5076	1.5122	1.5234	1.5243	1.5277	1.464	1.4348	1.3943	1.3912	1.4113	1.4258	1.0253	1.055	1.1359	1.0158	1.0864	0.69705	1.4926	1.5202	1.5169	1.4521	1.5112	1.5349	1.4684	1.4452	1.4235	1.4273	1.4248	1.4258
1590	1.5101	1.5237	1.5163	1.5177	1.5431	1.5073	1.5055	1.5075	1.5099	1.5224	1.5236	1.5311	1.4605	1.4354	1.3942	1.3942	1.4123	1.427	1.0437	1.0722	1.1552	1.0417	1.0893	0.75251	1.4929	1.5189	1.5189	1.4514	1.512	1.5386	1.4691	1.4446	1.4252	1.4242	1.4245	1.4259
1600	1.51	1.5245	1.5136	1.5093	1.5408	1.5064	1.5059	1.5088	1.5127	1.5204	1.5219	1.5283	1.4639	1.4342	1.3942	1.3905	1.4124	1.4249	1.0562	1.0925	1.1662	1.0451	1.1198	0.7895	1.4923	1.5186	1.5183	1.4491	1.5121	1.5365	1.466	1.4461	1.4244	1.4261	1.4233	1.423
1610	1.5132	1.5241	1.506	1.5104	1.5343	1.5029	1.5083	1.5109	1.5107	1.5213	1.5213	1.525	1.4614	1.4373	1.3929	1.3876	1.4135	1.4242	1.0771	1.1115	1.1826	1.0662	1.1142	0.83999	1.4944	1.5199	1.5186	1.4537	1.5159	1.5387	1.4584	1.4467	1.4235	1.4224	1.4124	1.4188
1620	1.5126	1.5216	1.5063	1.5167	1.5369	1.5114	1.5088	1.5129	1.5153	1.5246	1.5244	1.5296	1.4654	1.4365	1.3939	1.3876	1.4137	1.4235	1.0888	1.1267	1.1918	1.0762	1.1396	0.85856	1.4938	1.5203	1.5223	1.452	1.5119	1.5376	1.4643	1.4466	1.4186	1.4299	1.4197	1.426
1630	1.5118	1.5207	1.5063	1.5132	1.5308	1.5101	1.5126	1.5185	1.5167	1.5289	1.5257	1.529	1.4625	1.4398	1.3912	1.3818	1.4171	1.4263	1.1039	1.15	1.209	1.1139	1.1611	0.89879	1.4971	1.5231	1.5222	1.4533	1.5164	1.54	1.4601	1.4492	1.4173	1.4243	1.411	1.4239
1640	1.5127	1.5209	1.5126	1.51	1.5309	1.5073	1.5152	1.5164	1.5194	1.5274	1.527	1.5279	1.4651	1.4395	1.394	1.385	1.4124	1.4247	1.1107	1.1582	1.2155	1.12	1.153	0.88995	1.4918	1.5194	1.522	1.4512	1.5166	1.5382	1.4597	1.4447	1.4168	1.4253	1.4149	1.4308
1650	1.5157	1.5231	1.5167	1.5208	1.5415	1.5169	1.5155	1.5221	1.5202	1.5313	1.5291	1.5361	1.4686	1.44	1.3985	1.3883	1.4154	1.428	1.1212	1.1693	1.2234	1.1274	1.1729	0.88338	1.4933	1.5214	1.5219	1.4531	1.5176	1.5387	1.4522	1.4469	1.4177	1.4357	1.4212	1.4356
1660	1.5156	1.524	1.5164	1.5191	1.5444	1.5187	1.5168	1.5239	1.5203	1.5309	1.5286	1.533	1.4655	1.4401	1.3958	1.3849	1.4183	1.4282	1.1347	1.1793	1.2346	1.1448	1.1718	0.92138	1.4983	1.522	1.5239	1.4559	1.5206	1.5412	1.451	1.4462	1.4156	1.4295	1.4132	1.4335
1670	1.5134	1.5192	1.5121	1.5153	1.545	1.5166	1.5147	1.5193	1.5221	1.5301	1.534	1.5306	1.4669	1.4393	1.3947	1.3794	1.4145	1.4259	1.137	1.1911	1.2436	1.1519	1.1918	0.92305	1.4961	1.5223	1.5225	1.4544	1.5217	1.5396	1.4513	1.4445	1.4141	1.4326	1.4154	1.4319
1680	1.5151	1.5219	1.5088	1.5133	1.5429	1.5152	1.5134	1.5221	1.5223	1.5339	1.5352	1.5334	1.4621	1.4402	1.3965	1.3834	1.4148	1.4273	1.1491	1.1974	1.2527	1.1652	1.2009	0.97129	1.4962	1.52	1.5243	1.4534	1.5221	1.5409	1.456	1.4479	1.4063	1.4245	1.407	1.4355
1690	1.513	1.5217	1.5077	1.5143	1.5423	1.5163	1.5121	1.5217	1.5202	1.5363	1.5333	1.5342	1.4569	1.4381	1.394	1.3809	1.414	1.4245	1.1614	1.2108	1.2606	1.1769	1.2156	0.98698	1.4952	1.5195	1.5211	1.4527	1.5248	1.5393	1.4548	1.4457	1.4089	1.4255	1.4165	1.4409
1700	1.515	1.5193	1.5191	1.5168	1.5418	1.5167	1.5111	1.5212	1.5212	1.5357	1.534	1.5319	1.4681	1.4381	1.3979	1.3965	1.4122	1.4248	1.1675	1.2208	1.2643	1.1758	1.2115	0.96764	1.4943	1.523	1.5226	1.4494	1.5114	1.5393	1.4697	1.4466	1.41	1.4371	1.4139	1.4362
1710	1.5128	1.5192	1.5183	1.513	1.5428	1.514	1.5102	1.5154	1.5174	1.5326	1.5324	1.5336	1.4641	1.438	1.3958	1.3962	1.4138	1.4251	1.1868	1.2329	1.2789	1.1968	1.2173	1.0111	1.496	1.5186	1.5239	1.453	1.5183	1.5389	1.4646	1.4465	1.4117	1.4253	1.4013	1.4292
1720	1.5141	1.521	1.5197	1.5136	1.5421	1.5167	1.51	1.5159	1.5186	1.5312	1.5318	1.5341	1.4698	1.4393	1.3977	1.3974	1.416	1.4264	1.1892	1.2399	1.2822	1.1959	1.2104	1.0052	1.4915	1.5186	1.5231	1.445	1.5213	1.5372	1.4631	1.4423	1.4104	1.4337	1.4128	1.4364
1730	1.5142	1.5199	1.5177	1.5188	1.5402	1.5186	1.5083	1.5146	1.519	1.5324	1.5306	1.5345	1.472	1.44	1.3979	1.3971	1.414	1.4249	1.2024	1.2518	1.2925	1.2062	1.219	0.99244	1.4918	1.5218	1.5235	1.4481	1.5154	1.5379	1.462	1.4462	1.4069	1.4336	1.4147	1.4377
1740	1.5152	1.521	1.5136	1.5186	1.5421	1.5139	1.5108	1.5154	1.516	1.5326	1.5311	1.5304	1.4719	1.4392	1.3977	1.3989	1.4152	1.4246	1.2133	1.261	1.2982	1.2211	1.2258	1.0267	1.4951	1.519	1.5243	1.4494	1.5181	1.5367	1.4502	1.4488	1.3978	1.428	1.4058	1.4341
1750	1.5124	1.5217	1.5118	1.5136	1.5432	1.5113	1.5099	1.5167	1.5166	1.5341	1.5349	1.5326	1.4681	1.4388	1.3968	1.3963	1.4152	1.4243	1.2241	1.2711	1.3125	1.2364	1.2413	1.0696	1.4966	1.5188	1.5258	1.4494	1.519	1.54	1.4442	1.4481	1.4008	1.4308	1.4051	1.4348
1760	1.5147	1.5192	1.5171	1.5184	1.5423	1.5148	1.5127	1.5144	1.516	1.5313	1.5308	1.5349	1.4729	1.4365	1.3988	1.4046	1.4113	1.4245	1.2328	1.2814	1.3176	1.2401	1.2383	1.0443	1.4959	1.5203	1.5255	1.445	1.5163	1.5394	1.4611	1.4442	1.4051	1.4493	1.4192	1.4408
1770	1.5154	1.5222	1.5181	1.5248	1.5372	1.5175	1.5134	1.518	1.5175	1.5315	1.5341	1.5369	1.4752	1.4399	1.4011	1.4092	1.4176	1.428	1.2486	1.292	1.3277	1.2573	1.255	1.1112	1.4979	1.5195	1.5304	1.4489	1.5174	1.538	1.4627	1.4481	1.4009	1.4433	1.4045	1.4385
1780	1.5135	1.5224	1.5135	1.5235	1.5408	1.513	1.5149	1.5209	1.5187	1.5326	1.537	1.5356	1.4726	1.4397	1.4009	1.4061	1.4173	1.4269	1.2561	1.3012	1.3338	1.2654	1.2648	1.103	1.4964	1.5183	1.5278	1.4454	1.5178	1.5396	1.4602	1.4455	1.4048	1.4458	1.4084	1.4368
1790	1.5145	1.5179	1.5097	1.5162	1.5405	1.5137	1.5153	1.5222	1.5162	1.5301	1.5367	1.5313	1.4728	1.4393	1.3947	1.4106	1.4162	1.4261	1.2643	1.3051	1.3401	1.2709	1.2721	1.1208	1.4957	1.5202	1.5239	1.4442	1.5202	1.538	1.4536	1.4457	1.3984	1.4431	1.4071	1.4348
1800	1.5206	1.5186	1.515	1.5144	1.5402	1.5139	1.5155	1.5194	1.5171	1.5294	1.5334	1.5346	1.4736	1.4386	1.3993	1.4075	1.41	1.4229	1.2695	1.3141	1.3415	1.2769	1.2707	1.1011	1.4917	1.5185	1.5251	1.4403	1.515	1.5349	1.4591	1.4439	1.4012	1.4462	1.4185	1.4362
1810	1.5107	1.5195	1.5127	1.5105	1.5394	1.5154	1.5143	1.5226	1.517	1.5326	1.536	1.5341	1.4679	1.4402	1.3992	1.4156	1.4189	1.4261	1.2788	1.3249	1.3524	1.2832	1.2853	1.1442	1.4937	1.5172	1.5263	1.443	1.5152	1.5393	1.4529	1.4423	1.3997	1.4349	1.4119	1.43
1820	1.5141	1.5207	1.5177	1.5177	1.5415	1.5182	1.5137	1.5224	1.5177	1.5313	1.5345	1.534	1.4751	1.4381	1.3989	1.4028	1.4121	1.4235	1.2853	1.3282	1.3552	1.2886	1.2843	1.1489	1.4943	1.5202	1.5254	1.4421	1.5153	1.5389	1.4488	1.4435	1.3956	1.4415	1.4225	1.4361
1830	1.5124	1.5173	1.5145	1.5218	1.5396	1.5156	1.514	1.5171	1.5151	1.5298	1.5316	1.5341	1.4758	1.4381	1.4004	1.3994	1.4167	1.4252	1.2897	1.3292	1.3591	1.2944	1.2902	1.1421	1.4933	1.5183	1.5266	1.442	1.5129	1.537	1.4471	1.4422	1.3917	1.4435	1.4352	1.4358
1840	1.5102	1.5125	1.5147	1.5204	1.5411	1.517	1.5136	1.5207	1.5153	1.5283	1.5364	1.536	1.4733	1.4382	1.3999	1.3976	1.4186	1.4259	1.2993	1.3393	1.3635	1.2973	1.3057	1.1724	1.4938	1.521	1.5282	1.4438	1.5154	1.5381	1.4425	1.4421	1.3889	1.4319	1.4359	1.4374
1850	1.5128	1.515	1.511	1.5073	1.5359	1.5058	1.5086	1.5157	1.5152	1.526	1.5309	1.5354	1.4711	1.4378	1.3949	1.3863	1.4122	1.4201	1.2977	1.34	1.3644	1.2977	1.293	1.1714	1.4905	1.5178	1.5235	1.4384	1.5105	1.5356	1.458	1.4418	1.3971	1.4339	1.435	1.4274
1860	1.5128	1.5163	1.5169	1.507	1.5342	1.5119	1.5108	1.5128	1.5126	1.5259	1.528	1.5316	1.4755	1.4363	1.3946	1.3895	1.4112	1.4208	1.3039	1.348	1.3733	1.3023	1.3066	1.1908	1.4906	1.5195	1.5261	1.4398	1.5102	1.5339	1.4576	1.4435	1.398	1.4392	1.4361	1.4274
1870	1.5103	1.5128	1.5151	1.5113	1.5325	1.5081	1.5069	1.5148	1.5134	1.5251	1.5305	1.5278	1.4742	1.4375	1.3978	1.3932	1.4142	1.4218	1.3057	1.3567	1.3745	1.3035	1.3186	1.2137	1.4936	1.5176	1.5276	1.437	1.5092	1.5347	1.4436	1.443	1.3977	1.4279	1.4269	1.4276
1880	1.5123	1.5167	1.5161	1.5163	1.5331	1.513	1.5131	1.519	1.5177	1.5269	1.5312	1.5293	1.474	1.4374	1.4009	1.4007	1.414	1.4229	1.3154	1.3636	1.3843	1.3096	1.3253	1.2296	1.4914	1.5183	1.5287	1.4352	1.5096	1.5368	1.4536	1.4448	1.4014	1.437	1.429	1.433
1890	1.5156	1.5136	1.5187	1.5196	1.5334	1.5103	1.515	1.5182	1.5155	1.5284	1.5293	1.5322	1.474	1.4397	1.4013	1.395	1.414	1.423	1.3168	1.3623	1.3868	1.3123	1.3224	1.221	1.4934	1.5193	1.5286	1.4361	1.5133	1.5365	1.4489	1.4431	1.4	1.4374	1.4294	1.434
1900	1.5119	1.5116	1.5151	1.5161	1.5343	1.5092	1.5136	1.518	1.5171	1.5275	1.5317	1.5357	1.4731	1.4356	1.3969	1.3857	1.4106	1.4198	1.324	1.3699	1.3886	1.3118	1.3362	1.233	1.4895	1.5189	1.5251	1.435	1.5123	1.5331	1.455	1.4435	1.3993	1.4391	1.4314	1.4305
1910	1.5115	1.5154	1.5164	1.5174	1.5338	1.5109	1.5133	1.5182	1.5163	1.5278	1.5313	1.5334	1.4754	1.4382	1.3989	1.3885	1.4093	1.4212	1.3318	1.3718	1.3921	1.3182	1.3341	1.2452	1.4928	1.5202	1.528	1.4349	1.5123	1.5345	1.4595	1.4418	1.4	1.4433	1.4247	1.4295
1920	1.5127	1.5159	1.5185	1.5204	1.5329	1.5161	1.5183	1.5235	1.521	1.5334	1.5367	1.5313	1.4744	1.4384	1.4054	1.3929	1.4127	1.4248	1.3418	1.3813	1.3985	1.3261	1.3515	1.2794	1.4917	1.5245	1.5287	1.4363	1.514	1.5363	1.4613	1.447	1.4035	1.4386	1.4204	1.4314
1930	1.5149	1.5156	1.5191	1.5244	1.539	1.5219	1.5181	1.5227	1.5205	1.5318	1.5366	1.5284	1.4768	1.4389	1.4002	1.3973	1.4115	1.4245	1.3458	1.3809	1.4022	1.335	1.3524	1.284	1.4932	1.5218	1.5294	1.4403	1.515	1.5394	1.4601	1.4444	1.4037	1.4352	1.4234	1.4326
1940	1.5145	1.515	1.5092	1.5221	1.5363	1.5199	1.5174	1.524	1.52	1.5343	1.537	1.5309	1.4727	1.4384	1.4009	1.3937	1.4079	1.4247	1.3505	1.3829	1.4013	1.3342	1.3532	1.2726	1.4919	1.5235	1.5306	1.4374	1.5176	1.5404	1.4565	1.443	1.4004	1.4416	1.4232	1.428
1950	1.5125	1.5154	1.5111	1.5211	1.5378	1.5163	1.5144	1.5258	1.5202	1.5336	1.5397	1.5334	1.4774	1.4383	1.4031	1.3912	1.4134	1.4273	1.352	1.3925	1.4066	1.3401	1.3651	1.2852	1.4929	1.5222	1.531	1.4386	1.5135	1.5389	1.4426	1.4437	1.4023	1.4412	1.4299	1.4283
1960	1.5163	1.5162	1.5104	1.52	1.5402	1.5171	1.5149	1.5238	1.5249	1.5345	1.5383	1.5317	1.4752	1.4379	1.4001	1.4058	1.4155	1.4302	1.357	1.3956	1.408	1.3464	1.3715	1.3132	1.4942	1.5248	1.5296	1.4383	1.5164	1.5398	1.4431	1.4435	1.4045	1.4359	1.4297	1.4272
1970	1.5154	1.5179	1.5162	1.5202	1.5331	1.5198	1.5181	1.5244	1.5215	1.5307	1.5397	1.5348	1.478	1.4383	1.3907	1.4012	1.4113	1.4264	1.36	1.3946	1.4043	1.3423	1.3644	1.2946	1.4903	1.523	1.5289	1.4316	1.5119	1.5367	1.455	1.4412	1.4033	1.4364	1.4309	1.4308
1980	1.5135	1.5142	1.5066	1.5154	1.5236	1.5184	1.5126	1.5225	1.5181	1.5317	1.5356	1.5357	1.4625	1.4369	1.3821	1.4005	1.4137	1.4256	1.3618	1.3976	1.4026	1.3439	1.3674	1.2917	1.4895	1.5237	1.5263	1.4347	1.5117	1.5386	1.4411	1.4434	1.398	1.432	1.4218	1.4298
1990	1.5139	1.5155	1.5082	1.5107	1.5279	1.5182	1.5135	1.5211	1.5198	1.5341	1.5369	1.5338	1.4591	1.4381	1.3824	1.3964	1.411	1.422	1.368	1.4037	1.4044	1.3504	1.3743	1.3087	1.4939	1.5252	1.5298	1.438	1.5119	1.5395	1.4451	1.4403	1.4026	1.4394	1.4103	1.4267
2000	1.5161	1.515	1.5132	1.5205	1.5243	1.5202	1.5162	1.5241	1.5213	1.5326	1.5402	1.5382	1.4731	1.437	1.3949	1.4032	1.4147	1.4233	1.3701	1.4039	1.4031	1.3467	1.3673	1.3138	1.4906	1.5265	1.5289	1.4385	1.5123	1.5373	1.4629	1.4414	1.4085	1.4478	1.4097	1.4313
2010	1.5132	1.5114	1.5143	1.5159	1.5093	1.5162	1.5132	1.5179	1.5178	1.5331	1.5384	1.5419	1.4615	1.4346	1.3931	1.3983	1.4126	1.4217	1.3735	1.4033	1.4047	1.3558	1.3738	1.3213	1.491	1.5255	1.5321	1.4373	1.5137	1.5409	1.4484	1.4379	1.4056	1.4441	1.4049	1.4309
2020	1.5113	1.5107	1.5089	1.5169	1.5115	1.5159	1.5173	1.5197	1.5176	1.5335	1.5349	1.5374	1.4741	1.4356	1.3967	1.4053	1.4116	1.4229	1.3711	1.4034	1.4027	1.3486	1.3697	1.3027	1.4887	1.5251	1.5323	1.4342	1.5119	1.5371	1.451	1.4395	1.4043	1.4423	1.4016	1.4262
2030	1.5161	1.5098	1.5122	1.5187	1.5067	1.513	1.5124	1.5205	1.5173	1.5304	1.5355	1.5296	1.4661	1.4337	1.397	1.4067	1.409	1.4209	1.3668	1.4019	1.4018	1.3486	1.3691	1.314	1.4856	1.5233	1.5338	1.4296	1.5126	1.5363	1.457	1.4385	1.4009	1.4374	1.3938	1.4286
2040	1.5147	1.5089	1.511	1.5177	1.5044	1.5076	1.5158	1.5174	1.5135	1.5262	1.5299	1.5293	1.4778	1.4363	1.3958	1.4011	1.4112	1.4208	1.3665	1.4016	1.3973	1.3447	1.3675	1.3042	1.4863	1.5219	1.5315	1.4224	1.5092	1.5349	1.4567	1.4397	1.4011	1.427	1.4004	1.4273
2050	1.513	1.5117	1.5045	1.5163	1.5012	1.5094	1.5126	1.5191	1.516	1.5263	1.5243	1.5295	1.4775	1.4349	1.3943	1.3954	1.4151	1.4221	1.3726	1.403	1.4056	1.3492	1.3728	1.3137	1.4897	1.5221	1.5337	1.4153	1.5127	1.5379	1.4602	1.4433	1.4047	1.4199	1.3982	1.4261
2060	1.5158	1.5083	1.5152	1.514	1.4942	1.5117	1.5172	1.5186	1.5164	1.5293	1.5304	1.5313	1.4763	1.4333	1.3977	1.3961	1.4131	1.4217	1.3737	1.4031	1.4076	1.3447	1.3712	1.3046	1.4881	1.5198	1.536	1.4194	1.5125	1.5328	1.4582	1.4432	1.4082	1.4331	1.4131	1.4234
2070	1.5128	1.512	1.5149	1.5187	1.4979	1.5096	1.5137	1.5208	1.5171	1.5274	1.5322	1.5308	1.4659	1.4335	1.3953	1.394	1.4071	1.422	1.3796	1.4041	1.4104	1.35	1.3768	1.313	1.4877	1.5202	1.5314	1.4156	1.5102	1.5363	1.4551	1.4372	1.4013	1.4303	1.4142	1.4141
2080	1.5131	1.5089	1.5102	1.5182	1.5011	1.5119	1.5171	1.5244	1.5177	1.5327	1.5283	1.5311	1.4614	1.4378	1.3994	1.3977	1.4082	1.4249	1.3856	1.4096	1.4126	1.3573	1.3769	1.3196	1.4905	1.5221	1.5343	1.4226	1.5138	1.5358	1.4405	1.4418	1.4065	1.4326	1.4077	1.4144
2090	1.5133	1.5117	1.5088	1.5187	1.5087	1.5162	1.516	1.5234	1.5206	1.5298	1.534	1.5313	1.4617	1.438	1.3967	1.393	1.407	1.4236	1.39	1.4113	1.4157	1.355	1.3813	1.331	1.4884	1.5262	1.5348	1.4194	1.5176	1.543	1.435	1.4391	1.4023	1.4425	1.4106	1.4232
2100	1.5136	1.5103	1.5036	1.5091	1.5176	1.5137	1.5179	1.5259	1.5185	1.5349	1.5354	1.5275	1.4601	1.4391	1.393	1.3926	1.4085	1.4225	1.3947	1.4147	1.4188	1.362	1.3818	1.336	1.4901	1.5265	1.534	1.4177	1.5159	1.5457	1.4356	1.4421	1.3999	1.4484	1.4131	1.4226
2110	1.5171	1.5108	1.5051	1.5098	1.5346	1.5187	1.5183	1.5264	1.5206	1.5386	1.5348	1.5253	1.4625	1.4352	1.3819	1.3894	1.4122	1.4216	1.3978	1.4136	1.4229	1.3707	1.3896	1.3459	1.4876	1.5276	1.5386	1.4167	1.5123	1.5442	1.4358	1.4376	1.405	1.4472	1.4137	1.4263
2120	1.5181	1.5079	1.5082	1.5197	1.534	1.5211	1.5208	1.5302	1.5223	1.5383	1.5382	1.5303	1.4777	1.4384	1.3863	1.3972	1.4146	1.4245	1.3992	1.4189	1.4239	1.3706	1.3865	1.3392	1.4876	1.5271	1.5372	1.4128	1.5159	1.5444	1.4426	1.4396	1.4077	1.4419	1.4033	1.427
2130	1.5167	1.5114	1.5061	1.5124	1.5337	1.5179	1.519	1.5274	1.5239	1.5402	1.5408	1.5294	1.4815	1.4384	1.3851	1.4047	1.4192	1.426	1.3996	1.4246	1.4293	1.3757	1.3893	1.3657	1.4885	1.5314	1.5374	1.42	1.5158	1.5465	1.4377	1.4399	1.4068	1.4328	1.4125	1.4245
2140	1.5138	1.5038	1.5039	1.5174	1.5393	1.522	1.5197	1.5262	1.5224	1.5382	1.54	1.5312	1.4811	1.4356	1.3875	1.4065	1.4118	1.4223	1.4047	1.4281	1.43	1.3805	1.3871	1.3656	1.492	1.5319	1.5415	1.406	1.5155	1.5469	1.4471	1.4371	1.4075	1.4363	1.4165	1.4229
2150	1.5174	1.5026	1.5089	1.5139	1.5439	1.5219	1.5164	1.5265	1.5214	1.5415	1.5375	1.5292	1.4739	1.4335	1.3954	1.3995	1.4113	1.4211	1.4003	1.4233	1.4292	1.3811	1.3853	1.3661	1.4841	1.5296	1.5366	1.4076	1.5115	1.5436	1.4509	1.4428	1.401	1.4464	1.419	1.4229
2160	1.5128	1.5071	1.5079	1.5232	1.5411	1.5285	1.5143	1.5266	1.5212	1.5371	1.5356	1.5335	1.4792	1.436	1.3993	1.4001	1.4129	1.4254	1.3955	1.4216	1.4285	1.3778	1.3852	1.353	1.4899	1.53	1.5389	1.4103	1.5101	1.5429	1.4414	1.4348	1.4074	1.4447	1.4051	1.4232
2170	1.5187	1.5027	1.5102	1.521	1.542	1.521	1.5188	1.5216	1.5194	1.5368	1.5393	1.5324	1.4783	1.4344	1.3938	1.3945	1.4068	1.4161	1.3938	1.4268	1.4272	1.3773	1.3782	1.3485	1.4843	1.5268	1.5355	1.405	1.5079	1.5416	1.4379	1.4368	1.4071	1.4427	1.4205	1.4245
2180	1.5167	1.5001	1.5125	1.5171	1.5392	1.5203	1.5116	1.5209	1.5204	1.5367	1.539	1.5332	1.4777	1.4353	1.3937	1.3979	1.4146	1.4171	1.3987	1.4278	1.4294	1.3789	1.3839	1.3624	1.483	1.5279	1.5372	1.4129	1.5053	1.5444	1.4445	1.4416	1.409	1.4456	1.4136	1.422
2190	1.5146	1.4994	1.5087	1.5117	1.5376	1.5136	1.5121	1.5162	1.5153	1.5295	1.5279	1.5285	1.477	1.4354	1.3968	1.3949	1.4141	1.4187	1.3918	1.4226	1.425	1.3691	1.379	1.3586	1.4832	1.5266	1.5375	1.403	1.4856	1.5445	1.4462	1.438	1.4068	1.445	1.4275	1.4178
2200	1.5155	1.5008	1.5171	1.5146	1.5363	1.508	1.5134	1.5198	1.5174	1.5294	1.5295	1.5298	1.4754	1.4347	1.3959	1.3983	1.4147	1.4206	1.3958	1.4255	1.4246	1.369	1.378	1.3468	1.4832	1.5271	1.5381	1.4053	1.491	1.5415	1.4623	1.4396	1.4069	1.4497	1.4241	1.4192
2210	1.5141	1.503	1.5126	1.5069	1.5384	1.5063	1.5131	1.5209	1.5177	1.5317	1.5321	1.5276	1.4741	1.4329	1.3908	1.3967	1.415	1.4196	1.3975	1.4253	1.4246	1.3672	1.3879	1.3654	1.4851	1.5271	1.539	1.3998	1.4947	1.542	1.4507	1.4377	1.4031	1.4423	1.4182	1.4113
2220	1.5154	1.4951	1.5135	1.5091	1.5348	1.5082	1.5127	1.519	1.5148	1.5295	1.528	1.5298	1.4776	1.433	1.3857	1.4079	1.4169	1.4201	1.3966	1.4251	1.4225	1.3711	1.3788	1.3496	1.4828	1.5262	1.536	1.3956	1.4981	1.5407	1.4615	1.4357	1.4044	1.4438	1.422	1.4193
2230	1.5098	1.4987	1.5141	1.509	1.5354	1.5132	1.5137	1.5217	1.5134	1.5299	1.529	1.5293	1.4803	1.4331	1.3851	1.407	1.4119	1.417	1.3979	1.429	1.4271	1.3725	1.3844	1.3554	1.4846	1.527	1.5383	1.4023	1.4841	1.5427	1.4605	1.4385	1.4064	1.4404	1.4178	1.4241
2240	1.514	1.4995	1.5101	1.5174	1.5428	1.518	1.5146	1.5221	1.5169	1.5313	1.5306	1.5297	1.4793	1.4344	1.3972	1.409	1.4169	1.422	1.4052	1.4283	1.4234	1.3755	1.3973	1.364	1.4816	1.528	1.5374	1.3937	1.489	1.5439	1.4572	1.4387	1.4044	1.4426	1.4029	1.4211
2250	1.5125	1.4978	1.5079	1.5166	1.5374	1.5183	1.517	1.5243	1.517	1.5306	1.5307	1.5293	1.4769	1.4327	1.3955	1.4012	1.4167	1.419	1.4059	1.4321	1.4244	1.3709	1.3933	1.3649	1.4843	1.5244	1.5371	1.3929	1.4998	1.5417	1.458	1.4385	1.4043	1.4445	1.4066	1.4211
2260	1.5143	1.4893	1.5141	1.517	1.5406	1.5235	1.521	1.5238	1.5179	1.5319	1.5335	1.5336	1.4826	1.4342	1.3994	1.4051	1.4199	1.4244	1.4057	1.4346	1.4294	1.3772	1.3976	1.3705	1.4778	1.532	1.5396	1.3959	1.4795	1.5455	1.4527	1.4371	1.4073	1.4406	1.4187	1.4244
2270	1.5155	1.4972	1.516	1.5174	1.5381	1.52	1.5183	1.5274	1.52	1.5352	1.5348	1.5323	1.4811	1.4363	1.3889	1.3985	1.4209	1.4233	1.4124	1.4334	1.4259	1.377	1.3956	1.3738	1.4843	1.53	1.5403	1.3883	1.4875	1.5458	1.4365	1.4379	1.4078	1.4312	1.3991	1.4258
2280	1.5169	1.4987	1.515	1.5128	1.5326	1.5116	1.5207	1.5277	1.5195	1.5354	1.5329	1.5313	1.4732	1.4351	1.3844	1.3897	1.4128	1.4199	1.4128	1.437	1.4306	1.379	1.3991	1.3597	1.4825	1.5281	1.5415	1.3877	1.5005	1.5422	1.4301	1.4383	1.4072	1.4396	1.4073	1.4211
2290	1.515	1.4975	1.5116	1.5167	1.5307	1.5096	1.521	1.5252	1.5181	1.5334	1.5276	1.5277	1.4777	1.4309	1.381	1.3899	1.4127	1.4202	1.4144	1.4359	1.4304	1.3835	1.399	1.3718	1.4787	1.5308	1.5424	1.3821	1.5028	1.5413	1.4334	1.4376	1.4047	1.4388	1.4117	1.4084
2300	1.5171	1.4947	1.511	1.5143	1.5303	1.5137	1.5177	1.5237	1.5166	1.5331	1.5305	1.5287	1.4786	1.4289	1.3896	1.3989	1.4119	1.4165	1.41	1.4303	1.4264	1.3774	1.3912	1.3727	1.476	1.5283	1.5404	1.3801	1.5025	1.5408	1.437	1.4334	1.3988	1.4352	1.4212	1.4118
2310	1.5166	1.4886	1.5159	1.512	1.5216	1.5113	1.5162	1.5211	1.514	1.5283	1.5284	1.5275	1.4749	1.4323	1.3925	1.3971	1.4135	1.4184	1.4063	1.43	1.4235	1.3713	1.3841	1.3577	1.4754	1.5265	1.5372	1.3821	1.4904	1.5354	1.4439	1.4348	1.4025	1.4387	1.4095	1.4138
2320	1.5127	1.4859	1.51	1.5127	1.5217	1.5107	1.5178	1.5193	1.5136	1.5305	1.5281	1.5269	1.4754	1.4279	1.3926	1.3973	1.4141	1.4164	1.4044	1.4318	1.4266	1.3694	1.3917	1.3664	1.4756	1.5263	1.5358	1.3827	1.4928	1.5351	1.4416	1.4328	1.4035	1.4405	1.4015	1.4119
2330	1.5034	1.4868	1.513	1.5099	1.5195	1.5055	1.516	1.5202	1.5094	1.527	1.5319	1.5264	1.4786	1.4291	1.3928	1.3933	1.4137	1.4179	1.4026	1.4321	1.4254	1.3704	1.3898	1.3612	1.4814	1.525	1.5354	1.3814	1.4945	1.537	1.4534	1.4331	1.3996	1.4429	1.4103	1.4139
2340	1.5113	1.4886	1.5133	1.5101	1.5246	1.5089	1.5174	1.5208	1.5159	1.529	1.5243	1.5267	1.477	1.4313	1.3924	1.389	1.4167	1.4235	1.4089	1.4355	1.4289	1.3701	1.4005	1.3728	1.4798	1.5293	1.5389	1.3781	1.4952	1.5405	1.4452	1.437	1.4017	1.439	1.3949	1.4155
2350	1.4979	1.4889	1.5093	1.5085	1.5208	1.5036	1.5148	1.5205	1.5109	1.5249	1.5242	1.5264	1.4762	1.4226	1.3932	1.3831	1.417	1.4162	1.405	1.4378	1.4261	1.3698	1.3935	1.3673	1.4723	1.5269	1.5389	1.3713	1.4906	1.5382	1.4431	1.4356	1.4014	1.4456	1.4114	1.4182
2360	1.4923	1.4869	1.5102	1.5061	1.5236	1.5102	1.5199	1.5225	1.5139	1.5272	1.5254	1.5205	1.4805	1.4306	1.3963	1.3909	1.4184	1.4233	1.4106	1.4377	1.4326	1.3739	1.3993	1.3697	1.4782	1.5287	1.5413	1.3846	1.4968	1.5391	1.4539	1.4378	1.405	1.4442	1.4153	1.4252
2370	1.5112	1.4781	1.5023	1.4988	1.5209	1.5025	1.5167	1.5191	1.5126	1.5253	1.5232	1.5152	1.4749	1.4254	1.38	1.3825	1.4157	1.4212	1.4092	1.4384	1.4281	1.3705	1.3936	1.3716	1.4751	1.5245	1.5362	1.3562	1.4944	1.5362	1.4493	1.434	1.4003	1.45	1.399	1.4094
2380	1.5104	1.4789	1.5004	1.5032	1.5176	1.5083	1.5173	1.5235	1.5165	1.5272	1.522	1.5266	1.4772	1.4285	1.3855	1.3884	1.421	1.4266	1.4143	1.4445	1.4317	1.3779	1.3974	1.3786	1.4797	1.5277	1.5373	1.3635	1.4943	1.537	1.4584	1.4362	1.4049	1.4446	1.3988	1.4119
2390	1.5159	1.4745	1.5061	1.5014	1.5181	1.5144	1.5203	1.5207	1.5138	1.5277	1.5249	1.5282	1.4765	1.4261	1.3937	1.3913	1.4167	1.4279	1.4115	1.4444	1.4314	1.3795	1.3971	1.3784	1.4725	1.5277	1.5408	1.3612	1.4961	1.5386	1.46	1.4334	1.4015	1.4361	1.4036	1.4154
2400	1.511	1.4722	1.5042	1.5018	1.5219	1.5022	1.5189	1.5226	1.5128	1.5299	1.5211	1.5245	1.4779	1.4283	1.3981	1.3883	1.4197	1.4252	1.4138	1.4449	1.4281	1.3847	1.4004	1.3839	1.4756	1.5298	1.5399	1.3645	1.491	1.5383	1.4598	1.4352	1.3998	1.4358	1.4046	1.4155
2410	1.514	1.4775	1.5089	1.5046	1.5153	1.504	1.5144	1.5184	1.5082	1.524	1.5232	1.5242	1.4773	1.4244	1.3935	1.3851	1.4145	1.4227	1.4093	1.4414	1.4265	1.3767	1.3862	1.374	1.4732	1.5269	1.5357	1.3633	1.4845	1.5339	1.4575	1.4322	1.399	1.4433	1.4086	1.4145
2420	1.5143	1.4822	1.5049	1.4956	1.5144	1.4972	1.5138	1.5144	1.5123	1.5232	1.5208	1.5217	1.4755	1.423	1.3921	1.3803	1.4131	1.4197	1.4105	1.4375	1.4284	1.3738	1.3952	1.3756	1.473	1.5272	1.534	1.357	1.4879	1.5319	1.4585	1.4336	1.3973	1.4414	1.3954	1.4101
2430	1.5124	1.476	1.5007	1.4979	1.5116	1.5006	1.516	1.5128	1.5071	1.5196	1.5218	1.5208	1.4752	1.4235	1.3912	1.3856	1.4132	1.4183	1.4087	1.4352	1.4256	1.3705	1.3879	1.3563	1.4718	1.5262	1.5341	1.3587	1.4754	1.5292	1.4562	1.431	1.4016	1.4429	1.4122	1.4086
2440	1.5151	1.4849	1.5005	1.5012	1.5097	1.5011	1.5122	1.5121	1.5115	1.519	1.5122	1.5178	1.4753	1.4201	1.3895	1.3873	1.4118	1.4157	1.4083	1.4374	1.427	1.373	1.3909	1.3783	1.4774	1.5246	1.5352	1.356	1.4771	1.5303	1.443	1.4323	1.4017	1.4417	1.3953	1.4077
2450	1.5155	1.4845	1.5018	1.5005	1.5132	1.5005	1.5145	1.5144	1.5082	1.519	1.5208	1.5165	1.475	1.4194	1.3929	1.392	1.4109	1.417	1.4078	1.4373	1.4242	1.3769	1.3871	1.3747	1.473	1.5267	1.5347	1.3603	1.4803	1.5323	1.4456	1.4348	1.4113	1.4402	1.4074	1.4138
2460	1.5056	1.486	1.4988	1.5006	1.5137	1.4981	1.5157	1.5181	1.5099	1.5206	1.5145	1.5168	1.4761	1.4228	1.3947	1.3846	1.409	1.4184	1.4056	1.4358	1.4272	1.3699	1.3919	1.3837	1.4759	1.5254	1.5367	1.3469	1.4888	1.5345	1.4312	1.4314	1.4065	1.4284	1.4043	1.4106
2470	1.4891	1.49	1.5035	1.5032	1.5185	1.5051	1.5169	1.5192	1.5121	1.5221	1.5185	1.5204	1.4789	1.4228	1.3916	1.3819	1.4149	1.4213	1.4104	1.439	1.4318	1.3765	1.3978	1.3857	1.4747	1.5268	1.5405	1.3558	1.4815	1.5348	1.4313	1.435	1.4147	1.4354	1.4065	1.4127
2480	1.5058	1.4911	1.5044	1.5033	1.5157	1.5046	1.5193	1.5196	1.5132	1.5283	1.5172	1.5235	1.4781	1.4231	1.3966	1.3815	1.414	1.4207	1.4124	1.4429	1.4357	1.377	1.4001	1.3891	1.4687	1.5294	1.5404	1.3604	1.4855	1.5337	1.4384	1.4357	1.4215	1.4287	1.3994	1.4182
2490	1.5044	1.4809	1.4964	1.4962	1.5186	1.5049	1.5208	1.5234	1.5133	1.533	1.5132	1.5249	1.4758	1.4229	1.393	1.3858	1.4182	1.427	1.4139	1.4393	1.4306	1.3831	1.4045	1.3926	1.4582	1.5309	1.5434	1.3569	1.4901	1.5374	1.4323	1.4349	1.4185	1.4228	1.4056	1.4131
2500	1.499	1.4819	1.4892	1.4984	1.509	1.5052	1.5201	1.5265	1.5133	1.5315	1.5161	1.5252	1.4782	1.4248	1.3828	1.3838	1.4112	1.421	1.4116	1.4398	1.4341	1.3816	1.4022	1.3924	1.4628	1.5317	1.5388	1.3532	1.4888	1.5315	1.45	1.4327	1.4243	1.439	1.4147	1.4194
2510	1.496	1.4843	1.491	1.5026	1.5165	1.5032	1.5208	1.5236	1.5087	1.5274	1.516	1.5276	1.4793	1.4218	1.3895	1.3869	1.4177	1.4217	1.4062	1.4334	1.4313	1.3758	1.3954	1.386	1.461	1.5294	1.5409	1.3378	1.486	1.5317	1.4502	1.4316	1.4246	1.4398	1.4077	1.4229
2520	1.4978	1.4881	1.4961	1.5009	1.5146	1.5091	1.5178	1.5236	1.5105	1.5292	1.5221	1.5281	1.4787	1.4222	1.398	1.3847	1.4141	1.424	1.4064	1.4373	1.43	1.3756	1.3956	1.392	1.4558	1.5259	1.5398	1.3368	1.4826	1.5335	1.4484	1.4281	1.4335	1.4395	1.4017	1.4237
2530	1.4918	1.4817	1.491	1.5034	1.5146	1.5089	1.5182	1.5216	1.5114	1.5339	1.523	1.527	1.4784	1.4213	1.4009	1.3897	1.4159	1.4262	1.4062	1.439	1.4338	1.3768	1.3966	1.3935	1.4471	1.5282	1.5415	1.3487	1.4736	1.5278	1.4516	1.4291	1.4327	1.4394	1.4101	1.4228
2540	1.5075	1.4703	1.4945	1.5037	1.517	1.5045	1.5187	1.5273	1.5176	1.5372	1.5197	1.5268	1.478	1.4267	1.3969	1.3903	1.42	1.4321	1.4068	1.4421	1.4346	1.3766	1.4002	1.4005	1.4615	1.5315	1.5414	1.3424	1.4875	1.5414	1.4315	1.4373	1.4255	1.4295	1.3935	1.4114
2550	1.4884	1.4601	1.5041	1.5075	1.5149	1.5115	1.5223	1.5256	1.5176	1.5325	1.5183	1.5289	1.4786	1.4261	1.401	1.3924	1.4206	1.4295	1.4061	1.4421	1.4354	1.3757	1.3941	1.3929	1.4586	1.533	1.5424	1.3387	1.4848	1.5348	1.4344	1.4339	1.4252	1.435	1.4184	1.4146
2560	1.4849	1.4565	1.4972	1.5013	1.5145	1.5069	1.518	1.5244	1.5179	1.5383	1.5174	1.5186	1.4765	1.4269	1.3871	1.3867	1.4221	1.4279	1.4071	1.4389	1.4347	1.3842	1.3967	1.409	1.4594	1.5355	1.5449	1.3371	1.492	1.5356	1.4249	1.433	1.4136	1.4355	1.4112	1.3999
2570	1.4879	1.4653	1.4965	1.5037	1.513	1.5062	1.5186	1.5243	1.5153	1.5364	1.5216	1.5213	1.4816	1.4251	1.3822	1.3923	1.4173	1.4284	1.4109	1.4433	1.4317	1.3886	1.4002	1.3984	1.4596	1.5354	1.5453	1.3391	1.4913	1.5357	1.4521	1.4316	1.431	1.4384	1.4171	1.4105
2580	1.4913	1.465	1.5028	1.5113	1.5196	1.5117	1.5208	1.5268	1.5155	1.5394	1.5325	1.5261	1.4798	1.4257	1.3841	1.3882	1.4215	1.4273	1.4121	1.4471	1.4319	1.3856	1.3928	1.402	1.4589	1.5325	1.5488	1.34	1.4873	1.5328	1.4534	1.4342	1.4357	1.4354	1.4249	1.4326
2590	1.4926	1.459	1.5063	1.5059	1.5154	1.5137	1.5218	1.5224	1.5172	1.5354	1.5267	1.5263	1.4806	1.4243	1.389	1.3784	1.4136	1.4232	1.4128	1.4472	1.4337	1.3837	1.3963	1.3984	1.4604	1.5325	1.546	1.329	1.4761	1.5343	1.4487	1.4341	1.433	1.4297	1.4315	1.4255
2600	1.488	1.4641	1.4956	1.5127	1.5169	1.5192	1.5234	1.529	1.5184	1.5398	1.5274	1.528	1.48	1.4299	1.3966	1.3873	1.4229	1.4279	1.4188	1.45	1.4364	1.3861	1.4	1.4051	1.4622	1.5336	1.547	1.3396	1.489	1.539	1.4508	1.4326	1.4286	1.4379	1.4181	1.4157
2610	1.4843	1.48	1.4987	1.5085	1.5142	1.5088	1.5241	1.5273	1.519	1.5397	1.5168	1.5255	1.4782	1.4281	1.3916	1.3807	1.4176	1.4265	1.416	1.4496	1.4385	1.3857	1.4016	1.4134	1.4621	1.5356	1.5476	1.332	1.4877	1.5388	1.4533	1.4348	1.4222	1.4355	1.4205	1.4083
2620	1.4874	1.4754	1.497	1.5085	1.5173	1.5099	1.5219	1.5248	1.5152	1.5375	1.5191	1.5259	1.4784	1.4274	1.3809	1.384	1.4161	1.4216	1.4142	1.4515	1.4352	1.3829	1.3926	1.4054	1.4541	1.5358	1.5473	1.3268	1.4884	1.5352	1.451	1.4322	1.423	1.4412	1.41	1.4216
2630	1.4909	1.474	1.4973	1.5061	1.5139	1.5061	1.5216	1.5239	1.5139	1.5384	1.5168	1.5282	1.4778	1.4285	1.3799	1.3801	1.4183	1.4243	1.4165	1.454	1.4379	1.3848	1.3921	1.4081	1.4555	1.5367	1.5468	1.3256	1.4911	1.5385	1.4415	1.4337	1.4032	1.4315	1.4267	1.4151
2640	1.4873	1.4774	1.5083	1.5044	1.5115	1.5092	1.5205	1.5199	1.5143	1.536	1.5265	1.5274	1.4786	1.4237	1.3845	1.391	1.4174	1.424	1.4123	1.4438	1.4322	1.3737	1.3885	1.4025	1.447	1.5334	1.5443	1.3257	1.4902	1.5389	1.4403	1.4321	1.3983	1.4428	1.4211	1.4243
2650	1.4858	1.4809	1.5061	1.5041	1.5082	1.4989	1.5178	1.5207	1.5138	1.537	1.5212	1.523	1.4751	1.4224	1.3891	1.3816	1.4184	1.4229	1.4126	1.4419	1.4336	1.3853	1.3873	1.4025	1.4499	1.5342	1.5438	1.3233	1.4728	1.5382	1.4371	1.4292	1.3985	1.428	1.4165	1.4216
2660	1.4824	1.4803	1.5058	1.5003	1.5026	1.5077	1.5188	1.5201	1.512	1.5318	1.524	1.5228	1.478	1.4231	1.3949	1.3813	1.4203	1.4237	1.4095	1.4458	1.4302	1.3765	1.3864	1.4016	1.4561	1.5254	1.5444	1.3172	1.4692	1.5363	1.4518	1.4298	1.4133	1.4354	1.4117	1.4161
2670	1.4952	1.4822	1.4903	1.5011	1.5048	1.5099	1.5205	1.5205	1.5102	1.5331	1.5221	1.5294	1.4793	1.4244	1.3942	1.3871	1.4197	1.4269	1.4124	1.4442	1.4302	1.374	1.3801	1.4088	1.4511	1.5261	1.5461	1.312	1.4664	1.5405	1.459	1.4266	1.4264	1.4393	1.4115	1.4282
2680	1.489	1.4841	1.49	1.5086	1.5041	1.5118	1.523	1.5216	1.5113	1.5334	1.5167	1.5256	1.4814	1.428	1.3993	1.3879	1.4226	1.4286	1.4091	1.4574	1.4325	1.3853	1.3883	1.4173	1.4492	1.5299	1.5485	1.3151	1.4923	1.5439	1.4595	1.4323	1.4254	1.4333	1.4003	1.4337
2690	1.4796	1.4824	1.484	1.5156	1.5111	1.5166	1.5231	1.5274	1.5151	1.537	1.5291	1.531	1.4798	1.4273	1.4016	1.39	1.4232	1.4286	1.4137	1.4527	1.4315	1.3916	1.3835	1.4156	1.4495	1.5278	1.5482	1.3125	1.4933	1.5452	1.4595	1.4319	1.4373	1.4329	1.4178	1.4335
2700	1.476	1.48	1.485	1.51	1.5156	1.5131	1.5228	1.5285	1.5148	1.5385	1.5287	1.5294	1.4786	1.4255	1.3918	1.3845	1.4214	1.4253	1.4127	1.4482	1.4344	1.3878	1.3833	1.4176	1.4476	1.5244	1.5484	1.2936	1.49	1.5421	1.4463	1.433	1.4312	1.4388	1.4153	1.4251
2710	1.4728	1.4884	1.4809	1.5042	1.5182	1.5104	1.5236	1.5256	1.5176	1.5381	1.5208	1.5256	1.4779	1.4262	1.3839	1.3955	1.4244	1.4268	1.4145	1.447	1.436	1.3833	1.386	1.4216	1.4338	1.5284	1.5481	1.289	1.4947	1.5453	1.4515	1.4311	1.4235	1.4221	1.4116	1.4218
2720	1.4726	1.4674	1.4817	1.4931	1.5172	1.5132	1.52	1.5256	1.5154	1.5377	1.5211	1.5236	1.4803	1.4219	1.3817	1.3895	1.4196	1.4217	1.4136	1.4548	1.433	1.3851	1.3772	1.4162	1.4419	1.5277	1.5482	1.3014	1.4867	1.5434	1.4549	1.43	1.4236	1.4365	1.4141	1.4322
2730	1.4726	1.4488	1.4856	1.4874	1.5191	1.5122	1.5194	1.5264	1.5155	1.5363	1.5284	1.5255	1.4785	1.4274	1.3835	1.3837	1.4225	1.4266	1.4169	1.4504	1.4383	1.39	1.3874	1.4248	1.4444	1.5265	1.544	1.2983	1.4845	1.5456	1.4497	1.4299	1.4267	1.4377	1.4027	1.4193
2740	1.4756	1.4107	1.4709	1.484	1.5172	1.5101	1.5216	1.5235	1.5141	1.5379	1.5366	1.5248	1.4796	1.4261	1.3977	1.3815	1.4241	1.4268	1.419	1.4489	1.4341	1.3854	1.3781	1.4224	1.4465	1.5282	1.5447	1.3087	1.4801	1.5392	1.4527	1.4258	1.4377	1.4377	1.4193	1.4219
2750	1.4789	1.4183	1.473	1.4843	1.5148	1.5122	1.5177	1.5247	1.5144	1.5376	1.5326	1.5291	1.4787	1.4232	1.3946	1.3824	1.4192	1.4283	1.4197	1.4546	1.437	1.3891	1.3844	1.4293	1.4407	1.5286	1.5492	1.3035	1.4811	1.5438	1.4465	1.4303	1.4398	1.4395	1.4031	1.439
2760	1.4755	1.3794	1.4747	1.4871	1.5125	1.5104	1.519	1.5231	1.5135	1.5365	1.5297	1.5247	1.478	1.4215	1.3961	1.3929	1.4218	1.4241	1.418	1.4534	1.4317	1.3841	1.3738	1.4161	1.4466	1.5253	1.5475	1.294	1.4805	1.5406	1.4371	1.4292	1.4322	1.4371	1.3984	1.4338
2770	1.4725	1.338	1.489	1.4875	1.5151	1.5073	1.5167	1.5208	1.5092	1.5362	1.5321	1.525	1.4811	1.4221	1.3822	1.3886	1.4204	1.4241	1.4151	1.4504	1.4296	1.3892	1.376	1.4225	1.4418	1.5236	1.5491	1.2888	1.4853	1.5442	1.429	1.4284	1.4179	1.4247	1.4051	1.4284
2780	1.479	1.309	1.4823	1.4782	1.5107	1.5118	1.5182	1.5213	1.5085	1.5328	1.5328	1.5255	1.4803	1.4246	1.3925	1.3952	1.426	1.4254	1.4165	1.4526	1.4302	1.3837	1.3739	1.4195	1.4444	1.5283	1.5466	1.2957	1.4882	1.5422	1.4497	1.4245	1.4305	1.428	1.4197	1.4262
2790	1.4721	1.3223	1.4733	1.4824	1.5162	1.5118	1.5195	1.5261	1.5099	1.5342	1.5337	1.5242	1.4795	1.4229	1.3951	1.3891	1.4237	1.4303	1.423	1.4495	1.4316	1.3842	1.3765	1.4274	1.444	1.5339	1.5451	1.308	1.4862	1.5431	1.4582	1.4304	1.436	1.4334	1.4194	1.4185
2800	1.4821	1.3166	1.4833	1.4853	1.5115	1.5049	1.5216	1.5272	1.5138	1.5359	1.5294	1.5244	1.4804	1.4263	1.3958	1.3903	1.4289	1.429	1.4201	1.4561	1.4364	1.3915	1.3799	1.4351	1.442	1.5387	1.5502	1.3018	1.4922	1.5458	1.4517	1.4299	1.4248	1.4391	1.4006	1.4059
2810	1.4836	1.3837	1.5009	1.4792	1.5014	1.5123	1.5253	1.5278	1.5173	1.5378	1.5354	1.5261	1.4786	1.4223	1.3959	1.3927	1.4311	1.4326	1.425	1.4533	1.4325	1.3847	1.3771	1.4338	1.4403	1.5372	1.5491	1.3022	1.4874	1.5442	1.4515	1.4259	1.418	1.4375	1.3958	1.4215
2820	1.4759	1.3903	1.4991	1.4835	1.5032	1.518	1.5224	1.5287	1.5157	1.5401	1.5374	1.5282	1.4822	1.4247	1.3989	1.3888	1.4272	1.4326	1.4249	1.4579	1.4332	1.3909	1.3687	1.4335	1.4457	1.5395	1.5507	1.2945	1.4913	1.5413	1.4547	1.4253	1.4005	1.4365	1.4004	1.4338
2830	1.4793	1.4171	1.5003	1.4844	1.501	1.5161	1.5237	1.5247	1.5128	1.541	1.5309	1.5253	1.4794	1.4245	1.396	1.3842	1.4168	1.431	1.4233	1.4568	1.4343	1.388	1.3799	1.4353	1.4384	1.5363	1.55	1.2735	1.4933	1.5451	1.449	1.4251	1.3998	1.4262	1.3843	1.4205
